# Supplementary material for: Single-phase full-bridge inverter control based on discrete adaptive sliding mode algorithm with error compensation
Source: PLoS One. 2025 Oct 10;20(10):e0334233. doi: 10.1371/journal.pone.0334233 (PMC12513591; doi:10.1371/journal.pone.0334233)
Supplement: S1 File — (ZIP) [file pone.0334233.s001.zip]

Archive with 3 entries (3 files):
- Data Availability Statement/current waveforms when the load resistance is switched from 21╬⌐ to 42╬⌐.xlsx
- Data Availability Statement/Voltage tracking state under load disturbance.xlsx
- Data Availability Statement/Voltage waveforms when the load resistance is switched from 21╬⌐ to 42╬⌐.xlsx
