# Supplementary material for: Single-phase full-bridge inverter control based on discrete adaptive sliding mode algorithm with error compensation
Source: PLoS One. 2025 Oct 10;20(10):e0334233. doi: 10.1371/journal.pone.0334233 (PMC12513591; doi:10.1371/journal.pone.0334233)
Supplement: S1 File — (ZIP) [file pone.0334233.s001.zip › Data Availability Statement/current waveforms when the load resistance is switched from 21╬⌐ to 42╬⌐.xlsx]

## Sheet: Sheet1
Time(s)	Current(A)
-0.25	0.12
-0.24995	0
-0.2499	-0.04
-0.24985	0
-0.2498	-0.04
-0.24975	-0.16
-0.2497	-0.16
-0.24965	-0.04
-0.2496	-0.12
-0.24955	-0.24
-0.2495	-0.12
-0.24945	-0.24
-0.2494	-0.2
-0.24935	-0.28
-0.2493	-0.32
-0.24925	-0.28
-0.2492	-0.44
-0.24915	-0.36
-0.2491	-0.36
-0.24905	-0.4
-0.249	-0.4
-0.24895	-0.36
-0.2489	-0.44
-0.24885	-0.44
-0.2488	-0.4
-0.24875	-0.52
-0.2487	-0.44
-0.24865	-0.44
-0.2486	-0.44
-0.24855	-0.52
-0.2485	-0.52
-0.24845	-0.56
-0.2484	-0.64
-0.24835	-0.64
-0.2483	-0.6
-0.24825	-0.64
-0.2482	-0.72
-0.24815	-0.68
-0.2481	-0.72
-0.24805	-0.64
-0.248	-0.64
-0.24795	-0.72
-0.2479	-0.76
-0.24785	-0.8
-0.2478	-0.84
-0.24775	-0.88
-0.2477	-0.88
-0.24765	-0.84
-0.2476	-0.92
-0.24755	-0.88
-0.2475	-0.92
-0.24745	-0.96
-0.2474	-0.96
-0.24735	-0.96
-0.2473	-0.96
-0.24725	-0.96
-0.2472	-0.88
-0.24715	-1
-0.2471	-1.04
-0.24705	-0.96
-0.247	-1
-0.24695	-1.08
-0.2469	-1.04
-0.24685	-1.04
-0.2468	-1.08
-0.24675	-1.12
-0.2467	-1.16
-0.24665	-1.2
-0.2466	-1.24
-0.24655	-1.16
-0.2465	-1.16
-0.24645	-1.24
-0.2464	-1.16
-0.24635	-1.32
-0.2463	-1.16
-0.24625	-1.28
-0.2462	-1.24
-0.24615	-1.24
-0.2461	-1.2
-0.24605	-1.32
-0.246	-1.36
-0.24595	-1.2
-0.2459	-1.2
-0.24585	-1.28
-0.2458	-1.32
-0.24575	-1.36
-0.2457	-1.32
-0.24565	-1.28
-0.2456	-1.28
-0.24555	-1.28
-0.2455	-1.28
-0.24545	-1.28
-0.2454	-1.28
-0.24535	-1.28
-0.2453	-1.28
-0.24525	-1.16
-0.2452	-1.28
-0.24515	-1.28
-0.2451	-1.2
-0.24505	-1.24
-0.245	-1.36
-0.24495	-1.32
-0.2449	-1.28
-0.24485	-1.28
-0.2448	-1.2
-0.24475	-1.2
-0.2447	-1.32
-0.24465	-1.28
-0.2446	-1.24
-0.24455	-1.24
-0.2445	-1.28
-0.24445	-1.28
-0.2444	-1.28
-0.24435	-1.16
-0.2443	-1.28
-0.24425	-1.32
-0.2442	-1.24
-0.24415	-1.16
-0.2441	-1.2
-0.24405	-1.24
-0.244	-1.24
-0.24395	-1.16
-0.2439	-1.16
-0.24385	-1.28
-0.2438	-1.2
-0.24375	-1.2
-0.2437	-1.2
-0.24365	-1.16
-0.2436	-1.12
-0.24355	-1.2
-0.2435	-1.16
-0.24345	-1.12
-0.2434	-1.24
-0.24335	-1.08
-0.2433	-1.16
-0.24325	-1.08
-0.2432	-1.08
-0.24315	-1.08
-0.2431	-1.08
-0.24305	-1.16
-0.243	-1.16
-0.24295	-1.08
-0.2429	-1.08
-0.24285	-1.04
-0.2428	-1.04
-0.24275	-1.04
-0.2427	-0.92
-0.24265	-0.92
-0.2426	-1.04
-0.24255	-1
-0.2425	-0.92
-0.24245	-0.96
-0.2424	-0.92
-0.24235	-0.92
-0.2423	-1
-0.24225	-0.88
-0.2422	-0.84
-0.24215	-0.8
-0.2421	-0.8
-0.24205	-0.72
-0.242	-0.8
-0.24195	-0.68
-0.2419	-0.64
-0.24185	-0.68
-0.2418	-0.72
-0.24175	-0.64
-0.2417	-0.6
-0.24165	-0.6
-0.2416	-0.72
-0.24155	-0.64
-0.2415	-0.6
-0.24145	-0.64
-0.2414	-0.6
-0.24135	-0.56
-0.2413	-0.48
-0.24125	-0.44
-0.2412	-0.56
-0.24115	-0.48
-0.2411	-0.44
-0.24105	-0.36
-0.241	-0.44
-0.24095	-0.36
-0.2409	-0.36
-0.24085	-0.36
-0.2408	-0.28
-0.24075	-0.28
-0.2407	-0.24
-0.24065	-0.32
-0.2406	-0.2
-0.24055	-0.28
-0.2405	-0.2
-0.24045	-0.24
-0.2404	-0.24
-0.24035	-0.16
-0.2403	-0.08
-0.24025	-0.08
-0.2402	-0.04
-0.24015	0
-0.2401	-0.12
-0.24005	-0.08
-0.24	0.08
-0.23995	0.04
-0.2399	0.04
-0.23985	0.04
-0.2398	0.08
-0.23975	0.08
-0.2397	0.12
-0.23965	0.08
-0.2396	0.04
-0.23955	0.08
-0.2395	0.28
-0.23945	0.24
-0.2394	0.24
-0.23935	0.28
-0.2393	0.2
-0.23925	0.24
-0.2392	0.36
-0.23915	0.32
-0.2391	0.36
-0.23905	0.36
-0.239	0.36
-0.23895	0.44
-0.2389	0.36
-0.23885	0.44
-0.2388	0.48
-0.23875	0.44
-0.2387	0.48
-0.23865	0.52
-0.2386	0.64
-0.23855	0.48
-0.2385	0.64
-0.23845	0.6
-0.2384	0.64
-0.23835	0.64
-0.2383	0.68
-0.23825	0.68
-0.2382	0.68
-0.23815	0.72
-0.2381	0.6
-0.23805	0.8
-0.238	0.76
-0.23795	0.76
-0.2379	0.8
-0.23785	0.84
-0.2378	0.88
-0.23775	0.92
-0.2377	0.88
-0.23765	0.84
-0.2376	0.92
-0.23755	0.92
-0.2375	0.88
-0.23745	0.96
-0.2374	1
-0.23735	1.04
-0.2373	1
-0.23725	0.96
-0.2372	1
-0.23715	1
-0.2371	1.12
-0.23705	1.12
-0.237	1.12
-0.23695	0.92
-0.2369	1.08
-0.23685	1.08
-0.2368	1.08
-0.23675	1.24
-0.2367	1.16
-0.23665	1.2
-0.2366	1.32
-0.23655	1.28
-0.2365	1.24
-0.23645	1.24
-0.2364	1.2
-0.23635	1.24
-0.2363	1.28
-0.23625	1.2
-0.2362	1.28
-0.23615	1.4
-0.2361	1.32
-0.23605	1.28
-0.236	1.32
-0.23595	1.28
-0.2359	1.32
-0.23585	1.24
-0.2358	1.32
-0.23575	1.4
-0.2357	1.36
-0.23565	1.32
-0.2356	1.32
-0.23555	1.32
-0.2355	1.36
-0.23545	1.32
-0.2354	1.44
-0.23535	1.4
-0.2353	1.36
-0.23525	1.44
-0.2352	1.32
-0.23515	1.32
-0.2351	1.36
-0.23505	1.36
-0.235	1.44
-0.23495	1.4
-0.2349	1.44
-0.23485	1.44
-0.2348	1.4
-0.23475	1.4
-0.2347	1.4
-0.23465	1.32
-0.2346	1.4
-0.23455	1.28
-0.2345	1.32
-0.23445	1.4
-0.2344	1.28
-0.23435	1.28
-0.2343	1.28
-0.23425	1.4
-0.2342	1.36
-0.23415	1.36
-0.2341	1.28
-0.23405	1.32
-0.234	1.36
-0.23395	1.36
-0.2339	1.24
-0.23385	1.24
-0.2338	1.28
-0.23375	1.24
-0.2337	1.24
-0.23365	1.2
-0.2336	1.28
-0.23355	1.24
-0.2335	1.24
-0.23345	1.24
-0.2334	1.24
-0.23335	1.2
-0.2333	1.16
-0.23325	1.24
-0.2332	1.28
-0.23315	1.2
-0.2331	1.28
-0.23305	1.12
-0.233	1.08
-0.23295	1.08
-0.2329	1.08
-0.23285	1.04
-0.2328	1.08
-0.23275	1.08
-0.2327	1.08
-0.23265	1
-0.2326	1.04
-0.23255	1
-0.2325	1
-0.23245	0.96
-0.2324	0.88
-0.23235	0.92
-0.2323	0.92
-0.23225	1
-0.2322	0.8
-0.23215	0.88
-0.2321	0.84
-0.23205	0.84
-0.232	0.8
-0.23195	0.76
-0.2319	0.8
-0.23185	0.8
-0.2318	0.72
-0.23175	0.72
-0.2317	0.72
-0.23165	0.72
-0.2316	0.72
-0.23155	0.56
-0.2315	0.56
-0.23145	0.6
-0.2314	0.52
-0.23135	0.48
-0.2313	0.48
-0.23125	0.52
-0.2312	0.48
-0.23115	0.48
-0.2311	0.44
-0.23105	0.36
-0.231	0.36
-0.23095	0.32
-0.2309	0.44
-0.23085	0.36
-0.2308	0.4
-0.23075	0.36
-0.2307	0.32
-0.23065	0.28
-0.2306	0.28
-0.23055	0.28
-0.2305	0.24
-0.23045	0.08
-0.2304	0.16
-0.23035	0.12
-0.2303	0.12
-0.23025	0
-0.2302	0.16
-0.23015	0.16
-0.2301	0.08
-0.23005	0.04
-0.23	0.08
-0.22995	-0.04
-0.2299	-0.04
-0.22985	-0.04
-0.2298	-0.04
-0.22975	-0.04
-0.2297	-0.08
-0.22965	-0.16
-0.2296	-0.16
-0.22955	-0.24
-0.2295	-0.24
-0.22945	-0.28
-0.2294	-0.16
-0.22935	-0.16
-0.2293	-0.28
-0.22925	-0.32
-0.2292	-0.32
-0.22915	-0.44
-0.2291	-0.36
-0.22905	-0.32
-0.229	-0.32
-0.22895	-0.4
-0.2289	-0.36
-0.22885	-0.48
-0.2288	-0.52
-0.22875	-0.52
-0.2287	-0.48
-0.22865	-0.44
-0.2286	-0.6
-0.22855	-0.52
-0.2285	-0.64
-0.22845	-0.6
-0.2284	-0.6
-0.22835	-0.56
-0.2283	-0.68
-0.22825	-0.68
-0.2282	-0.72
-0.22815	-0.76
-0.2281	-0.8
-0.22805	-0.8
-0.228	-0.8
-0.22795	-0.8
-0.2279	-0.8
-0.22785	-0.8
-0.2278	-0.8
-0.22775	-0.8
-0.2277	-0.76
-0.22765	-0.88
-0.2276	-0.88
-0.22755	-0.92
-0.2275	-0.88
-0.22745	-0.92
-0.2274	-1.04
-0.22735	-1
-0.2273	-1
-0.22725	-1.04
-0.2272	-1.04
-0.22715	-0.88
-0.2271	-1
-0.22705	-1.08
-0.227	-1.12
-0.22695	-1.12
-0.2269	-1.12
-0.22685	-1.04
-0.2268	-1.08
-0.22675	-1.16
-0.2267	-1.08
-0.22665	-1.12
-0.2266	-1.16
-0.22655	-1.12
-0.2265	-1.12
-0.22645	-1.16
-0.2264	-1.24
-0.22635	-1.12
-0.2263	-1.16
-0.22625	-1.2
-0.2262	-1.16
-0.22615	-1.24
-0.2261	-1.28
-0.22605	-1.24
-0.226	-1.24
-0.22595	-1.12
-0.2259	-1.2
-0.22585	-1.36
-0.2258	-1.24
-0.22575	-1.28
-0.2257	-1.32
-0.22565	-1.4
-0.2256	-1.32
-0.22555	-1.32
-0.2255	-1.32
-0.22545	-1.4
-0.2254	-1.32
-0.22535	-1.32
-0.2253	-1.44
-0.22525	-1.36
-0.2252	-1.32
-0.22515	-1.24
-0.2251	-1.44
-0.22505	-1.4
-0.225	-1.32
-0.22495	-1.36
-0.2249	-1.36
-0.22485	-1.4
-0.2248	-1.36
-0.22475	-1.4
-0.2247	-1.32
-0.22465	-1.36
-0.2246	-1.36
-0.22455	-1.44
-0.2245	-1.4
-0.22445	-1.32
-0.2244	-1.32
-0.22435	-1.32
-0.2243	-1.36
-0.22425	-1.32
-0.2242	-1.24
-0.22415	-1.28
-0.2241	-1.24
-0.22405	-1.28
-0.224	-1.24
-0.22395	-1.36
-0.2239	-1.36
-0.22385	-1.24
-0.2238	-1.32
-0.22375	-1.24
-0.2237	-1.2
-0.22365	-1.28
-0.2236	-1.2
-0.22355	-1.28
-0.2235	-1.2
-0.22345	-1.2
-0.2234	-1.2
-0.22335	-1.16
-0.2233	-1.2
-0.22325	-1.12
-0.2232	-1.2
-0.22315	-1.08
-0.2231	-1.08
-0.22305	-1.08
-0.223	-1.04
-0.22295	-1.08
-0.2229	-1.04
-0.22285	-0.96
-0.2228	-0.96
-0.22275	-0.92
-0.2227	-1
-0.22265	-0.92
-0.2226	-0.92
-0.22255	-0.88
-0.2225	-0.92
-0.22245	-0.88
-0.2224	-0.92
-0.22235	-0.84
-0.2223	-0.88
-0.22225	-0.88
-0.2222	-0.88
-0.22215	-0.84
-0.2221	-0.76
-0.22205	-0.8
-0.222	-0.76
-0.22195	-0.76
-0.2219	-0.8
-0.22185	-0.6
-0.2218	-0.72
-0.22175	-0.68
-0.2217	-0.64
-0.22165	-0.6
-0.2216	-0.6
-0.22155	-0.56
-0.2215	-0.52
-0.22145	-0.6
-0.2214	-0.56
-0.22135	-0.52
-0.2213	-0.52
-0.22125	-0.48
-0.2212	-0.52
-0.22115	-0.44
-0.2211	-0.48
-0.22105	-0.44
-0.221	-0.4
-0.22095	-0.4
-0.2209	-0.24
-0.22085	-0.4
-0.2208	-0.32
-0.22075	-0.32
-0.2207	-0.24
-0.22065	-0.24
-0.2206	-0.16
-0.22055	-0.16
-0.2205	-0.2
-0.22045	-0.12
-0.2204	-0.08
-0.22035	-0.16
-0.2203	-0.08
-0.22025	-0.04
-0.2202	-0.12
-0.22015	-0.04
-0.2201	-0.08
-0.22005	0
-0.22	-0.08
-0.21995	0
-0.2199	0.08
-0.21985	0.04
-0.2198	0.04
-0.21975	0.24
-0.2197	0.12
-0.21965	0.2
-0.2196	0.16
-0.21955	0.2
-0.2195	0.28
-0.21945	0.32
-0.2194	0.24
-0.21935	0.32
-0.2193	0.32
-0.21925	0.28
-0.2192	0.28
-0.21915	0.4
-0.2191	0.36
-0.21905	0.32
-0.219	0.48
-0.21895	0.44
-0.2189	0.36
-0.21885	0.48
-0.2188	0.36
-0.21875	0.52
-0.2187	0.44
-0.21865	0.52
-0.2186	0.48
-0.21855	0.56
-0.2185	0.56
-0.21845	0.56
-0.2184	0.64
-0.21835	0.64
-0.2183	0.64
-0.21825	0.64
-0.2182	0.64
-0.21815	0.6
-0.2181	0.68
-0.21805	0.76
-0.218	0.72
-0.21795	0.8
-0.2179	0.76
-0.21785	0.92
-0.2178	0.88
-0.21775	0.92
-0.2177	0.88
-0.21765	0.88
-0.2176	0.92
-0.21755	0.92
-0.2175	1
-0.21745	0.96
-0.2174	0.92
-0.21735	0.96
-0.2173	0.92
-0.21725	1
-0.2172	1.08
-0.21715	1.08
-0.2171	1.04
-0.21705	1
-0.217	1.16
-0.21695	1.12
-0.2169	1.04
-0.21685	1.24
-0.2168	1.16
-0.21675	1.16
-0.2167	1.2
-0.21665	1.16
-0.2166	1.24
-0.21655	1.08
-0.2165	1.16
-0.21645	1.24
-0.2164	1.2
-0.21635	1.28
-0.2163	1.28
-0.21625	1.2
-0.2162	1.28
-0.21615	1.28
-0.2161	1.24
-0.21605	1.36
-0.216	1.32
-0.21595	1.32
-0.2159	1.32
-0.21585	1.28
-0.2158	1.32
-0.21575	1.28
-0.2157	1.28
-0.21565	1.32
-0.2156	1.28
-0.21555	1.36
-0.2155	1.32
-0.21545	1.32
-0.2154	1.32
-0.21535	1.44
-0.2153	1.36
-0.21525	1.4
-0.2152	1.36
-0.21515	1.48
-0.2151	1.32
-0.21505	1.36
-0.215	1.36
-0.21495	1.32
-0.2149	1.36
-0.21485	1.4
-0.2148	1.36
-0.21475	1.36
-0.2147	1.4
-0.21465	1.36
-0.2146	1.44
-0.21455	1.4
-0.2145	1.4
-0.21445	1.32
-0.2144	1.36
-0.21435	1.44
-0.2143	1.36
-0.21425	1.32
-0.2142	1.24
-0.21415	1.36
-0.2141	1.36
-0.21405	1.36
-0.214	1.28
-0.21395	1.28
-0.2139	1.36
-0.21385	1.28
-0.2138	1.32
-0.21375	1.32
-0.2137	1.28
-0.21365	1.28
-0.2136	1.28
-0.21355	1.28
-0.2135	1.24
-0.21345	1.28
-0.2134	1.24
-0.21335	1.28
-0.2133	1.12
-0.21325	1.28
-0.2132	1.24
-0.21315	1.2
-0.2131	1.16
-0.21305	1.12
-0.213	1.16
-0.21295	1.04
-0.2129	1.04
-0.21285	1.08
-0.2128	1.04
-0.21275	1.12
-0.2127	1.04
-0.21265	0.92
-0.2126	0.96
-0.21255	0.92
-0.2125	0.92
-0.21245	0.88
-0.2124	1
-0.21235	0.84
-0.2123	0.92
-0.21225	0.76
-0.2122	0.92
-0.21215	0.88
-0.2121	0.84
-0.21205	0.92
-0.212	0.84
-0.21195	0.8
-0.2119	0.8
-0.21185	0.68
-0.2118	0.72
-0.21175	0.6
-0.2117	0.64
-0.21165	0.68
-0.2116	0.6
-0.21155	0.68
-0.2115	0.56
-0.21145	0.6
-0.2114	0.64
-0.21135	0.56
-0.2113	0.48
-0.21125	0.56
-0.2112	0.6
-0.21115	0.6
-0.2111	0.48
-0.21105	0.44
-0.211	0.4
-0.21095	0.36
-0.2109	0.44
-0.21085	0.44
-0.2108	0.36
-0.21075	0.28
-0.2107	0.24
-0.21065	0.28
-0.2106	0.24
-0.21055	0.28
-0.2105	0.16
-0.21045	0.2
-0.2104	0.08
-0.21035	0.16
-0.2103	0.08
-0.21025	0.2
-0.2102	0.08
-0.21015	0.08
-0.2101	0
-0.21005	-0.08
-0.21	0.04
-0.20995	0.04
-0.2099	0.04
-0.20985	-0.08
-0.2098	-0.12
-0.20975	-0.08
-0.2097	-0.16
-0.20965	-0.12
-0.2096	-0.08
-0.20955	-0.08
-0.2095	-0.24
-0.20945	-0.28
-0.2094	-0.32
-0.20935	-0.24
-0.2093	-0.28
-0.20925	-0.32
-0.2092	-0.24
-0.20915	-0.24
-0.2091	-0.36
-0.20905	-0.48
-0.209	-0.48
-0.20895	-0.4
-0.2089	-0.44
-0.20885	-0.4
-0.2088	-0.48
-0.20875	-0.44
-0.2087	-0.56
-0.20865	-0.52
-0.2086	-0.6
-0.20855	-0.6
-0.2085	-0.64
-0.20845	-0.6
-0.2084	-0.56
-0.20835	-0.64
-0.2083	-0.56
-0.20825	-0.56
-0.2082	-0.6
-0.20815	-0.68
-0.2081	-0.76
-0.20805	-0.64
-0.208	-0.72
-0.20795	-0.72
-0.2079	-0.72
-0.20785	-0.84
-0.2078	-0.84
-0.20775	-0.88
-0.2077	-0.8
-0.20765	-0.84
-0.2076	-0.96
-0.20755	-0.92
-0.2075	-1.04
-0.20745	-1.04
-0.2074	-1
-0.20735	-0.92
-0.2073	-0.96
-0.20725	-0.92
-0.2072	-0.92
-0.20715	-1
-0.2071	-0.84
-0.20705	-0.96
-0.207	-0.96
-0.20695	-1.08
-0.2069	-1.04
-0.20685	-1.16
-0.2068	-0.96
-0.20675	-1.12
-0.2067	-1.16
-0.20665	-1.24
-0.2066	-1.2
-0.20655	-1.24
-0.2065	-1.24
-0.20645	-1.16
-0.2064	-1.24
-0.20635	-1.16
-0.2063	-1.32
-0.20625	-1.2
-0.2062	-1.24
-0.20615	-1.2
-0.2061	-1.28
-0.20605	-1.24
-0.206	-1.16
-0.20595	-1.16
-0.2059	-1.28
-0.20585	-1.28
-0.2058	-1.16
-0.20575	-1.36
-0.2057	-1.24
-0.20565	-1.32
-0.2056	-1.32
-0.20555	-1.28
-0.2055	-1.2
-0.20545	-1.28
-0.2054	-1.32
-0.20535	-1.28
-0.2053	-1.32
-0.20525	-1.28
-0.2052	-1.28
-0.20515	-1.28
-0.2051	-1.28
-0.20505	-1.24
-0.205	-1.28
-0.20495	-1.24
-0.2049	-1.28
-0.20485	-1.32
-0.2048	-1.2
-0.20475	-1.24
-0.2047	-1.24
-0.20465	-1.24
-0.2046	-1.16
-0.20455	-1.28
-0.2045	-1.24
-0.20445	-1.2
-0.2044	-1.2
-0.20435	-1.28
-0.2043	-1.2
-0.20425	-1.12
-0.2042	-1.28
-0.20415	-1.24
-0.2041	-1.12
-0.20405	-1.16
-0.204	-1.24
-0.20395	-1.28
-0.2039	-1.16
-0.20385	-1.12
-0.2038	-1.16
-0.20375	-1.04
-0.2037	-1.16
-0.20365	-1.04
-0.2036	-1.08
-0.20355	-1.12
-0.2035	-1.08
-0.20345	-1.16
-0.2034	-1.12
-0.20335	-1.2
-0.2033	-1.16
-0.20325	-1.12
-0.2032	-1.12
-0.20315	-1.2
-0.2031	-1.16
-0.20305	-1.16
-0.203	-1.08
-0.20295	-1.12
-0.2029	-1.12
-0.20285	-1.08
-0.2028	-1.08
-0.20275	-1.04
-0.2027	-1.04
-0.20265	-1
-0.2026	-0.96
-0.20255	-0.92
-0.2025	-0.96
-0.20245	-0.88
-0.2024	-0.92
-0.20235	-0.92
-0.2023	-0.8
-0.20225	-0.8
-0.2022	-0.8
-0.20215	-0.8
-0.2021	-0.72
-0.20205	-0.88
-0.202	-0.72
-0.20195	-0.72
-0.2019	-0.68
-0.20185	-0.72
-0.2018	-0.72
-0.20175	-0.72
-0.2017	-0.72
-0.20165	-0.68
-0.2016	-0.68
-0.20155	-0.72
-0.2015	-0.6
-0.20145	-0.72
-0.2014	-0.6
-0.20135	-0.48
-0.2013	-0.64
-0.20125	-0.56
-0.2012	-0.48
-0.20115	-0.48
-0.2011	-0.44
-0.20105	-0.36
-0.201	-0.4
-0.20095	-0.36
-0.2009	-0.44
-0.20085	-0.36
-0.2008	-0.24
-0.20075	-0.32
-0.2007	-0.32
-0.20065	-0.28
-0.2006	-0.36
-0.20055	-0.24
-0.2005	-0.24
-0.20045	-0.2
-0.2004	-0.16
-0.20035	-0.2
-0.2003	-0.16
-0.20025	-0.12
-0.2002	0
-0.20015	-0.08
-0.2001	-0.04
-0.20005	-0.04
-0.2	0
-0.19995	0.04
-0.1999	0.04
-0.19985	0.12
-0.1998	0.04
-0.19975	0.12
-0.1997	0.12
-0.19965	0.04
-0.1996	0.24
-0.19955	0.16
-0.1995	0.24
-0.19945	0.24
-0.1994	0.24
-0.19935	0.2
-0.1993	0.28
-0.19925	0.32
-0.1992	0.32
-0.19915	0.44
-0.1991	0.4
-0.19905	0.48
-0.199	0.44
-0.19895	0.44
-0.1989	0.4
-0.19885	0.4
-0.1988	0.48
-0.19875	0.44
-0.1987	0.52
-0.19865	0.48
-0.1986	0.56
-0.19855	0.6
-0.1985	0.56
-0.19845	0.52
-0.1984	0.6
-0.19835	0.6
-0.1983	0.6
-0.19825	0.68
-0.1982	0.76
-0.19815	0.76
-0.1981	0.72
-0.19805	0.76
-0.198	0.76
-0.19795	0.8
-0.1979	0.76
-0.19785	0.8
-0.1978	0.8
-0.19775	0.88
-0.1977	0.84
-0.19765	0.88
-0.1976	0.88
-0.19755	0.92
-0.1975	0.96
-0.19745	0.96
-0.1974	0.92
-0.19735	0.92
-0.1973	1
-0.19725	0.96
-0.1972	1
-0.19715	1.08
-0.1971	1.04
-0.19705	1.04
-0.197	1.12
-0.19695	1.08
-0.1969	1.08
-0.19685	1.24
-0.1968	1.12
-0.19675	1.2
-0.1967	1.2
-0.19665	1.2
-0.1966	1.16
-0.19655	1.24
-0.1965	1.16
-0.19645	1.24
-0.1964	1.28
-0.19635	1.24
-0.1963	1.28
-0.19625	1.24
-0.1962	1.24
-0.19615	1.24
-0.1961	1.32
-0.19605	1.32
-0.196	1.32
-0.19595	1.32
-0.1959	1.36
-0.19585	1.32
-0.1958	1.28
-0.19575	1.28
-0.1957	1.28
-0.19565	1.32
-0.1956	1.36
-0.19555	1.36
-0.1955	1.4
-0.19545	1.52
-0.1954	1.4
-0.19535	1.36
-0.1953	1.4
-0.19525	1.32
-0.1952	1.4
-0.19515	1.4
-0.1951	1.44
-0.19505	1.4
-0.195	1.36
-0.19495	1.36
-0.1949	1.32
-0.19485	1.36
-0.1948	1.36
-0.19475	1.36
-0.1947	1.44
-0.19465	1.32
-0.1946	1.28
-0.19455	1.36
-0.1945	1.28
-0.19445	1.32
-0.1944	1.24
-0.19435	1.36
-0.1943	1.28
-0.19425	1.28
-0.1942	1.28
-0.19415	1.32
-0.1941	1.32
-0.19405	1.28
-0.194	1.24
-0.19395	1.28
-0.1939	1.24
-0.19385	1.2
-0.1938	1.28
-0.19375	1.24
-0.1937	1.32
-0.19365	1.24
-0.1936	1.12
-0.19355	1.2
-0.1935	1.24
-0.19345	1.16
-0.1934	1.2
-0.19335	1.28
-0.1933	1.16
-0.19325	1.16
-0.1932	1.16
-0.19315	1.08
-0.1931	1.12
-0.19305	1.12
-0.193	1.16
-0.19295	1.16
-0.1929	1.08
-0.19285	1.04
-0.1928	1.04
-0.19275	1
-0.1927	1.04
-0.19265	1
-0.1926	1.04
-0.19255	0.92
-0.1925	0.92
-0.19245	0.92
-0.1924	0.92
-0.19235	0.84
-0.1923	0.88
-0.19225	0.88
-0.1922	0.88
-0.19215	0.84
-0.1921	0.88
-0.19205	0.88
-0.192	0.8
-0.19195	0.76
-0.1919	0.72
-0.19185	0.76
-0.1918	0.72
-0.19175	0.68
-0.1917	0.64
-0.19165	0.68
-0.1916	0.6
-0.19155	0.64
-0.1915	0.68
-0.19145	0.56
-0.1914	0.56
-0.19135	0.56
-0.1913	0.48
-0.19125	0.48
-0.1912	0.48
-0.19115	0.48
-0.1911	0.52
-0.19105	0.44
-0.191	0.44
-0.19095	0.48
-0.1909	0.44
-0.19085	0.36
-0.1908	0.32
-0.19075	0.36
-0.1907	0.32
-0.19065	0.24
-0.1906	0.2
-0.19055	0.24
-0.1905	0.2
-0.19045	0.12
-0.1904	0.16
-0.19035	0.12
-0.1903	0.04
-0.19025	0.12
-0.1902	0.12
-0.19015	0
-0.1901	0
-0.19005	0.08
-0.19	0
-0.18995	0
-0.1899	0
-0.18985	-0.08
-0.1898	0
-0.18975	-0.08
-0.1897	-0.12
-0.18965	-0.24
-0.1896	-0.16
-0.18955	-0.16
-0.1895	-0.24
-0.18945	-0.16
-0.1894	-0.24
-0.18935	-0.28
-0.1893	-0.24
-0.18925	-0.4
-0.1892	-0.24
-0.18915	-0.44
-0.1891	-0.32
-0.18905	-0.32
-0.189	-0.44
-0.18895	-0.4
-0.1889	-0.4
-0.18885	-0.32
-0.1888	-0.56
-0.18875	-0.44
-0.1887	-0.48
-0.18865	-0.44
-0.1886	-0.52
-0.18855	-0.56
-0.1885	-0.56
-0.18845	-0.56
-0.1884	-0.52
-0.18835	-0.6
-0.1883	-0.6
-0.18825	-0.64
-0.1882	-0.68
-0.18815	-0.68
-0.1881	-0.72
-0.18805	-0.68
-0.188	-0.8
-0.18795	-0.8
-0.1879	-0.8
-0.18785	-0.76
-0.1878	-0.84
-0.18775	-0.8
-0.1877	-0.8
-0.18765	-0.92
-0.1876	-0.92
-0.18755	-0.92
-0.1875	-0.84
-0.18745	-0.84
-0.1874	-0.92
-0.18735	-0.88
-0.1873	-0.96
-0.18725	-0.96
-0.1872	-1
-0.18715	-0.92
-0.1871	-1.04
-0.18705	-1.08
-0.187	-1.08
-0.18695	-1.16
-0.1869	-1.04
-0.18685	-1.04
-0.1868	-1.04
-0.18675	-1.08
-0.1867	-1.2
-0.18665	-1.08
-0.1866	-1.2
-0.18655	-1.08
-0.1865	-1.08
-0.18645	-1.12
-0.1864	-1.24
-0.18635	-1.2
-0.1863	-1.2
-0.18625	-1.2
-0.1862	-1.16
-0.18615	-1.24
-0.1861	-1.16
-0.18605	-1.16
-0.186	-1.28
-0.18595	-1.24
-0.1859	-1.28
-0.18585	-1.32
-0.1858	-1.28
-0.18575	-1.24
-0.1857	-1.36
-0.18565	-1.28
-0.1856	-1.28
-0.18555	-1.36
-0.1855	-1.36
-0.18545	-1.36
-0.1854	-1.28
-0.18535	-1.32
-0.1853	-1.4
-0.18525	-1.36
-0.1852	-1.36
-0.18515	-1.28
-0.1851	-1.28
-0.18505	-1.36
-0.185	-1.36
-0.18495	-1.44
-0.1849	-1.32
-0.18485	-1.28
-0.1848	-1.36
-0.18475	-1.32
-0.1847	-1.32
-0.18465	-1.28
-0.1846	-1.32
-0.18455	-1.32
-0.1845	-1.44
-0.18445	-1.36
-0.1844	-1.36
-0.18435	-1.4
-0.1843	-1.16
-0.18425	-1.24
-0.1842	-1.36
-0.18415	-1.28
-0.1841	-1.36
-0.18405	-1.28
-0.184	-1.24
-0.18395	-1.24
-0.1839	-1.32
-0.18385	-1.2
-0.1838	-1.24
-0.18375	-1.28
-0.1837	-1.24
-0.18365	-1.28
-0.1836	-1.24
-0.18355	-1.12
-0.1835	-1.2
-0.18345	-1.16
-0.1834	-1.24
-0.18335	-1.2
-0.1833	-1.16
-0.18325	-1.08
-0.1832	-1.16
-0.18315	-1.12
-0.1831	-1.04
-0.18305	-1.04
-0.183	-1.04
-0.18295	-1.04
-0.1829	-1
-0.18285	-0.96
-0.1828	-1.04
-0.18275	-0.88
-0.1827	-0.92
-0.18265	-0.96
-0.1826	-0.92
-0.18255	-0.96
-0.1825	-0.88
-0.18245	-0.92
-0.1824	-0.84
-0.18235	-0.88
-0.1823	-1
-0.18225	-0.8
-0.1822	-0.88
-0.18215	-0.88
-0.1821	-0.76
-0.18205	-0.8
-0.182	-0.76
-0.18195	-0.84
-0.1819	-0.68
-0.18185	-0.76
-0.1818	-0.68
-0.18175	-0.64
-0.1817	-0.64
-0.18165	-0.6
-0.1816	-0.68
-0.18155	-0.64
-0.1815	-0.52
-0.18145	-0.56
-0.1814	-0.52
-0.18135	-0.44
-0.1813	-0.52
-0.18125	-0.56
-0.1812	-0.4
-0.18115	-0.48
-0.1811	-0.48
-0.18105	-0.52
-0.181	-0.4
-0.18095	-0.4
-0.1809	-0.4
-0.18085	-0.28
-0.1808	-0.28
-0.18075	-0.24
-0.1807	-0.24
-0.18065	-0.32
-0.1806	-0.2
-0.18055	-0.2
-0.1805	-0.2
-0.18045	-0.16
-0.1804	-0.12
-0.18035	-0.12
-0.1803	-0.2
-0.18025	-0.04
-0.1802	-0.12
-0.18015	-0.08
-0.1801	-0.04
-0.18005	-0.04
-0.18	-0.08
-0.17995	-0.04
-0.1799	0
-0.17985	0.04
-0.1798	0.12
-0.17975	0.08
-0.1797	0.16
-0.17965	0.12
-0.1796	0.12
-0.17955	0.2
-0.1795	0.04
-0.17945	0.32
-0.1794	0.32
-0.17935	0.32
-0.1793	0.24
-0.17925	0.2
-0.1792	0.28
-0.17915	0.36
-0.1791	0.36
-0.17905	0.36
-0.179	0.44
-0.17895	0.44
-0.1789	0.48
-0.17885	0.4
-0.1788	0.56
-0.17875	0.44
-0.1787	0.48
-0.17865	0.48
-0.1786	0.6
-0.17855	0.52
-0.1785	0.6
-0.17845	0.64
-0.1784	0.64
-0.17835	0.72
-0.1783	0.72
-0.17825	0.68
-0.1782	0.68
-0.17815	0.68
-0.1781	0.72
-0.17805	0.72
-0.178	0.8
-0.17795	0.72
-0.1779	0.84
-0.17785	0.84
-0.1778	0.88
-0.17775	0.88
-0.1777	0.88
-0.17765	0.88
-0.1776	0.88
-0.17755	0.88
-0.1775	0.96
-0.17745	0.92
-0.1774	0.96
-0.17735	0.96
-0.1773	1.04
-0.17725	0.88
-0.1772	1.04
-0.17715	0.96
-0.1771	1.04
-0.17705	1.08
-0.177	1.2
-0.17695	1.08
-0.1769	1.12
-0.17685	1.2
-0.1768	1.12
-0.17675	1.2
-0.1767	1.16
-0.17665	1.2
-0.1766	1.16
-0.17655	1.24
-0.1765	1.2
-0.17645	1.24
-0.1764	1.24
-0.17635	1.2
-0.1763	1.2
-0.17625	1.32
-0.1762	1.2
-0.17615	1.24
-0.1761	1.28
-0.17605	1.28
-0.176	1.24
-0.17595	1.24
-0.1759	1.32
-0.17585	1.32
-0.1758	1.28
-0.17575	1.24
-0.1757	1.32
-0.17565	1.36
-0.1756	1.32
-0.17555	1.44
-0.1755	1.36
-0.17545	1.24
-0.1754	1.32
-0.17535	1.32
-0.1753	1.4
-0.17525	1.44
-0.1752	1.32
-0.17515	1.4
-0.1751	1.44
-0.17505	1.44
-0.175	1.32
-0.17495	1.4
-0.1749	1.48
-0.17485	1.32
-0.1748	1.36
-0.17475	1.36
-0.1747	1.44
-0.17465	1.36
-0.1746	1.32
-0.17455	1.36
-0.1745	1.36
-0.17445	1.32
-0.1744	1.32
-0.17435	1.4
-0.1743	1.32
-0.17425	1.36
-0.1742	1.36
-0.17415	1.32
-0.1741	1.4
-0.17405	1.28
-0.174	1.24
-0.17395	1.32
-0.1739	1.28
-0.17385	1.36
-0.1738	1.32
-0.17375	1.32
-0.1737	1.28
-0.17365	1.32
-0.1736	1.28
-0.17355	1.24
-0.1735	1.2
-0.17345	1.28
-0.1734	1.24
-0.17335	1.2
-0.1733	1.2
-0.17325	1.16
-0.1732	1.16
-0.17315	1.2
-0.1731	1.2
-0.17305	1.12
-0.173	1.24
-0.17295	1.12
-0.1729	1.12
-0.17285	1.16
-0.1728	1
-0.17275	1.04
-0.1727	1.04
-0.17265	1.04
-0.1726	1.04
-0.17255	0.96
-0.1725	0.96
-0.17245	0.96
-0.1724	0.96
-0.17235	0.96
-0.1723	1
-0.17225	0.88
-0.1722	1
-0.17215	0.92
-0.1721	0.88
-0.17205	0.72
-0.172	0.8
-0.17195	0.8
-0.1719	0.76
-0.17185	0.76
-0.1718	0.68
-0.17175	0.8
-0.1717	0.72
-0.17165	0.6
-0.1716	0.64
-0.17155	0.68
-0.1715	0.6
-0.17145	0.64
-0.1714	0.52
-0.17135	0.56
-0.1713	0.6
-0.17125	0.48
-0.1712	0.6
-0.17115	0.6
-0.1711	0.4
-0.17105	0.4
-0.171	0.48
-0.17095	0.36
-0.1709	0.36
-0.17085	0.48
-0.1708	0.36
-0.17075	0.28
-0.1707	0.28
-0.17065	0.24
-0.1706	0.36
-0.17055	0.28
-0.1705	0.2
-0.17045	0.2
-0.1704	0.2
-0.17035	0.12
-0.1703	0.16
-0.17025	0.08
-0.1702	0.08
-0.17015	0.12
-0.1701	0.08
-0.17005	0.08
-0.17	0.08
-0.16995	0.08
-0.1699	0.08
-0.16985	0.08
-0.1698	-0.04
-0.16975	-0.04
-0.1697	0.04
-0.16965	-0.08
-0.1696	-0.16
-0.16955	-0.16
-0.1695	-0.28
-0.16945	-0.2
-0.1694	-0.16
-0.16935	-0.24
-0.1693	-0.12
-0.16925	-0.24
-0.1692	-0.24
-0.16915	-0.24
-0.1691	-0.32
-0.16905	-0.4
-0.169	-0.4
-0.16895	-0.36
-0.1689	-0.28
-0.16885	-0.44
-0.1688	-0.44
-0.16875	-0.32
-0.1687	-0.52
-0.16865	-0.52
-0.1686	-0.56
-0.16855	-0.48
-0.1685	-0.64
-0.16845	-0.52
-0.1684	-0.56
-0.16835	-0.6
-0.1683	-0.64
-0.16825	-0.6
-0.1682	-0.68
-0.16815	-0.72
-0.1681	-0.68
-0.16805	-0.72
-0.168	-0.68
-0.16795	-0.68
-0.1679	-0.8
-0.16785	-0.72
-0.1678	-0.72
-0.16775	-0.8
-0.1677	-0.84
-0.16765	-0.84
-0.1676	-0.88
-0.16755	-0.88
-0.1675	-0.96
-0.16745	-0.84
-0.1674	-0.92
-0.16735	-1
-0.1673	-0.92
-0.16725	-1
-0.1672	-1
-0.16715	-0.92
-0.1671	-1
-0.16705	-1.04
-0.167	-1.08
-0.16695	-1
-0.1669	-1.08
-0.16685	-1.16
-0.1668	-1.12
-0.16675	-1.12
-0.1667	-1.12
-0.16665	-1.16
-0.1666	-1.16
-0.16655	-1.12
-0.1665	-1.24
-0.16645	-1.12
-0.1664	-1.2
-0.16635	-1.2
-0.1663	-1.32
-0.16625	-1.12
-0.1662	-1.24
-0.16615	-1.24
-0.1661	-1.24
-0.16605	-1.12
-0.166	-1.2
-0.16595	-1.24
-0.1659	-1.36
-0.16585	-1.16
-0.1658	-1.16
-0.16575	-1.24
-0.1657	-1.32
-0.16565	-1.32
-0.1656	-1.28
-0.16555	-1.32
-0.1655	-1.24
-0.16545	-1.28
-0.1654	-1.28
-0.16535	-1.32
-0.1653	-1.24
-0.16525	-1.12
-0.1652	-1.28
-0.16515	-1.32
-0.1651	-1.32
-0.16505	-1.24
-0.165	-1.32
-0.16495	-1.24
-0.1649	-1.28
-0.16485	-1.2
-0.1648	-1.24
-0.16475	-1.24
-0.1647	-1.24
-0.16465	-1.24
-0.1646	-1.4
-0.16455	-1.2
-0.1645	-1.32
-0.16445	-1.24
-0.1644	-1.24
-0.16435	-1.28
-0.1643	-1.2
-0.16425	-1.24
-0.1642	-1.24
-0.16415	-1.2
-0.1641	-1.2
-0.16405	-1.28
-0.164	-1.16
-0.16395	-1.2
-0.1639	-1.2
-0.16385	-1.16
-0.1638	-1.2
-0.16375	-1.24
-0.1637	-1.16
-0.16365	-1.16
-0.1636	-1.2
-0.16355	-1.24
-0.1635	-1.12
-0.16345	-1.16
-0.1634	-1.12
-0.16335	-1.08
-0.1633	-1.08
-0.16325	-1.08
-0.1632	-1.08
-0.16315	-1.12
-0.1631	-1.12
-0.16305	-1.16
-0.163	-1.08
-0.16295	-1.08
-0.1629	-1.08
-0.16285	-1.08
-0.1628	-0.96
-0.16275	-0.96
-0.1627	-1
-0.16265	-1.08
-0.1626	-0.92
-0.16255	-0.96
-0.1625	-1
-0.16245	-0.84
-0.1624	-0.8
-0.16235	-0.84
-0.1623	-0.92
-0.16225	-0.84
-0.1622	-0.88
-0.16215	-0.8
-0.1621	-0.68
-0.16205	-0.76
-0.162	-0.76
-0.16195	-0.68
-0.1619	-0.76
-0.16185	-0.76
-0.1618	-0.64
-0.16175	-0.64
-0.1617	-0.6
-0.16165	-0.6
-0.1616	-0.64
-0.16155	-0.68
-0.1615	-0.6
-0.16145	-0.56
-0.1614	-0.6
-0.16135	-0.48
-0.1613	-0.48
-0.16125	-0.48
-0.1612	-0.44
-0.16115	-0.4
-0.1611	-0.4
-0.16105	-0.44
-0.161	-0.32
-0.16095	-0.4
-0.1609	-0.4
-0.16085	-0.28
-0.1608	-0.28
-0.16075	-0.32
-0.1607	-0.28
-0.16065	-0.2
-0.1606	-0.24
-0.16055	-0.36
-0.1605	-0.2
-0.16045	-0.2
-0.1604	-0.12
-0.16035	-0.08
-0.1603	-0.2
-0.16025	-0.04
-0.1602	-0.16
-0.16015	-0.08
-0.1601	-0.08
-0.16005	0.04
-0.16	0.04
-0.15995	0
-0.1599	0.08
-0.15985	0.04
-0.1598	0.16
-0.15975	0.08
-0.1597	0.12
-0.15965	0.16
-0.1596	0.2
-0.15955	0.2
-0.1595	0.16
-0.15945	0.24
-0.1594	0.16
-0.15935	0.28
-0.1593	0.28
-0.15925	0.24
-0.1592	0.32
-0.15915	0.32
-0.1591	0.28
-0.15905	0.32
-0.159	0.44
-0.15895	0.48
-0.1589	0.44
-0.15885	0.48
-0.1588	0.4
-0.15875	0.48
-0.1587	0.52
-0.15865	0.48
-0.1586	0.56
-0.15855	0.64
-0.1585	0.56
-0.15845	0.6
-0.1584	0.64
-0.15835	0.6
-0.1583	0.68
-0.15825	0.76
-0.1582	0.68
-0.15815	0.72
-0.1581	0.72
-0.15805	0.76
-0.158	0.8
-0.15795	0.76
-0.1579	0.8
-0.15785	0.8
-0.1578	0.8
-0.15775	0.8
-0.1577	0.88
-0.15765	0.96
-0.1576	0.88
-0.15755	0.96
-0.1575	0.96
-0.15745	0.96
-0.1574	1
-0.15735	1.04
-0.1573	1.08
-0.15725	1.04
-0.1572	1
-0.15715	1
-0.1571	1.12
-0.15705	1.12
-0.157	1.12
-0.15695	1.08
-0.1569	1.2
-0.15685	1.2
-0.1568	1.2
-0.15675	1.08
-0.1567	1.12
-0.15665	1.08
-0.1566	1.24
-0.15655	1.2
-0.1565	1.16
-0.15645	1.2
-0.1564	1.24
-0.15635	1.36
-0.1563	1.28
-0.15625	1.36
-0.1562	1.32
-0.15615	1.32
-0.1561	1.24
-0.15605	1.28
-0.156	1.28
-0.15595	1.32
-0.1559	1.32
-0.15585	1.32
-0.1558	1.24
-0.15575	1.4
-0.1557	1.32
-0.15565	1.28
-0.1556	1.32
-0.15555	1.36
-0.1555	1.36
-0.15545	1.36
-0.1554	1.36
-0.15535	1.4
-0.1553	1.36
-0.15525	1.36
-0.1552	1.36
-0.15515	1.4
-0.1551	1.36
-0.15505	1.44
-0.155	1.4
-0.15495	1.44
-0.1549	1.36
-0.15485	1.36
-0.1548	1.24
-0.15475	1.36
-0.1547	1.32
-0.15465	1.36
-0.1546	1.44
-0.15455	1.4
-0.1545	1.28
-0.15445	1.36
-0.1544	1.36
-0.15435	1.32
-0.1543	1.4
-0.15425	1.28
-0.1542	1.32
-0.15415	1.28
-0.1541	1.36
-0.15405	1.4
-0.154	1.36
-0.15395	1.24
-0.1539	1.36
-0.15385	1.32
-0.1538	1.28
-0.15375	1.28
-0.1537	1.24
-0.15365	1.24
-0.1536	1.28
-0.15355	1.24
-0.1535	1.24
-0.15345	1.2
-0.1534	1.2
-0.15335	1.2
-0.1533	1.12
-0.15325	1.16
-0.1532	1.12
-0.15315	1.2
-0.1531	1.08
-0.15305	1.08
-0.153	1.12
-0.15295	1.12
-0.1529	1.12
-0.15285	1.08
-0.1528	1.08
-0.15275	1.04
-0.1527	1.08
-0.15265	1
-0.1526	1.12
-0.15255	1.04
-0.1525	0.96
-0.15245	1.04
-0.1524	1.08
-0.15235	0.96
-0.1523	0.88
-0.15225	0.88
-0.1522	0.92
-0.15215	0.96
-0.1521	0.8
-0.15205	0.92
-0.152	0.96
-0.15195	0.84
-0.1519	0.76
-0.15185	0.76
-0.1518	0.76
-0.15175	0.8
-0.1517	0.8
-0.15165	0.72
-0.1516	0.72
-0.15155	0.64
-0.1515	0.56
-0.15145	0.68
-0.1514	0.64
-0.15135	0.64
-0.1513	0.48
-0.15125	0.56
-0.1512	0.6
-0.15115	0.44
-0.1511	0.48
-0.15105	0.52
-0.151	0.44
-0.15095	0.4
-0.1509	0.4
-0.15085	0.4
-0.1508	0.32
-0.15075	0.28
-0.1507	0.32
-0.15065	0.28
-0.1506	0.24
-0.15055	0.16
-0.1505	0.2
-0.15045	0.24
-0.1504	0.16
-0.15035	0.28
-0.1503	0.16
-0.15025	0.08
-0.1502	0.08
-0.15015	0.08
-0.1501	0.04
[truncated: 8,001 more rows]
