# Supplementary material for: Single-phase full-bridge inverter control based on discrete adaptive sliding mode algorithm with error compensation
Source: PLoS One. 2025 Oct 10;20(10):e0334233. doi: 10.1371/journal.pone.0334233 (PMC12513591; doi:10.1371/journal.pone.0334233)
Supplement: S1 File — (ZIP) [file pone.0334233.s001.zip › Data Availability Statement/Voltage tracking state under load disturbance.xlsx]

## Sheet: Sheet1
Time(s)	Improved Adaptive Reaching Law DSMC	Adaptive Reaching Law DSMC	Traditional SMC Control
0	-1.22299e-18	4.71374e-18	4.43646e-18
1e-05	0.00365	0.00849	0.0016
2e-05	0.01094	0.02545	0.0048
3e-05	0.02366	0.05934	0.01119
4e-05	0.03816	0.11011	0.02078
5e-05	0.05256	0.17772	0.03355
6e-05	0.07054	0.26211	0.04952
7e-05	0.09213	0.36323	0.06866
8e-05	0.12097	0.481	0.09099
9e-05	0.15707	0.61538	0.1165
0.0001	0.2004	0.76629	0.14518
0.00011	0.25096	0.93367	0.17703
0.00012	0.30872	1.11743	0.21204
0.00013	0.37368	1.31751	0.25022
0.00014	0.44581	1.53382	0.29155
0.00015	0.52511	1.76629	0.33604
0.00016	0.61155	2.01482	0.38368
0.00017	0.70512	2.27933	0.43447
0.00018	0.8058	2.55973	0.48839
0.00019	0.91357	2.85592	0.54545
0.0002	1.02841	3.16781	0.60564
0.00021	1.1503	3.49529	0.66896
0.00022	1.27923	3.83827	0.7354
0.00023	1.41516	4.19663	0.80495
0.00024	1.55809	4.57027	0.87762
0.00025	1.70798	4.94594	0.95339
0.00026	1.86481	5.31598	1.03226
0.00027	2.02856	5.66723	1.11423
0.00028	2.1992	5.99966	1.19928
0.00029	2.37672	6.32542	1.28742
0.0003	2.56108	6.6539	1.37863
0.00031	2.75226	6.99723	1.47291
0.00032	2.95023	7.34207	1.57026
0.00033	3.15496	7.68099	1.67066
0.00034	3.36643	8.0007	1.77412
0.00035	3.58461	8.31328	1.88062
0.00036	3.80947	8.62831	1.99016
0.00037	4.04098	8.95783	2.10273
0.00038	4.27911	9.2884	2.21832
0.00039	4.52383	9.61278	2.33694
0.0004	4.7751	9.9176	2.45856
0.00041	5.0329	10.2149	2.58318
0.00042	5.2972	10.5143	2.7108
0.00043	5.56795	10.8145	2.84141
0.00044	5.84514	11.1083	2.97499
0.00045	6.12871	11.3823	3.11155
0.00046	6.41864	11.6485	3.25108
0.00047	6.7149	11.9167	3.39356
0.00048	7.01745	12.1988	3.53899
0.00049	7.32624	12.4814	3.68736
0.0005	7.64126	12.7573	3.83866
0.00051	7.96038	13.0131	3.99044
0.00052	8.28051	13.2608	4.14398
0.00053	8.59956	13.5102	4.29726
0.00054	8.91749	13.7733	4.45387
0.00055	9.23428	14.05	4.61338
0.00056	9.54991	14.3267	4.77577
0.00057	9.86433	14.5965	4.94103
0.00058	10.1775	14.8458	5.10917
0.00059	10.4895	15.0865	5.28017
0.0006	10.8002	15.3287	5.45401
0.00061	11.1095	15.5843	5.6307
0.00062	11.4176	15.8394	5.81021
0.00063	11.7242	16.0876	5.99255
0.00064	12.0295	16.315	6.1777
0.00065	12.3334	16.5335	6.36566
0.00066	12.6358	16.7533	6.5564
0.00067	12.9368	16.9862	6.74993
0.00068	13.2363	17.2322	6.94623
0.00069	13.5342	17.4774	7.1453
0.0007	13.8306	17.7153	7.34712
0.00071	14.1255	17.9322	7.55168
0.00072	14.4187	18.1397	7.75897
0.00073	14.7103	18.3484	7.96898
0.00074	15.0003	18.57	8.18171
0.00075	15.2886	18.8042	8.39713
0.00076	15.5751	19.0373	8.61524
0.00077	15.86	19.2629	8.83603
0.00078	16.1431	19.4672	9.05949
0.00079	16.4245	19.6619	9.28561
0.0008	16.704	19.8575	9.51437
0.00081	16.9818	20.0656	9.74576
0.00082	17.2577	20.2862	9.97978
0.00083	17.5317	20.5053	10.2164
0.00084	17.8038	20.7167	10.4556
0.00085	18.074	20.9066	10.6974
0.00086	18.3423	21.0864	10.9418
0.00087	18.6086	21.2671	11.1888
0.00088	18.8729	21.46	11.4383
0.00089	19.1353	21.6651	11.6904
0.0009	19.3956	21.8684	11.9449
0.00091	19.6538	22.0639	12.202
0.00092	19.91	22.2376	12.4616
0.00093	20.164	22.4011	12.7237
0.00094	20.416	22.5651	12.9883
0.00095	20.6658	22.7411	13.2553
0.00096	20.9135	22.9292	13.5247
0.00097	21.159	23.1152	13.7941
0.00098	21.4023	23.2932	14.0622
0.00099	21.6433	23.4492	14.3263
0.001	21.8821	23.5947	14.5866
0.00101	22.1187	23.7406	14.843
0.00102	22.353	23.8984	15.0955
0.00103	22.585	24.0679	15.344
0.00104	22.8146	24.2353	15.5887
0.00105	23.042	24.3944	15.8316
0.00106	23.2669	24.5428	16.0746
0.00107	23.4895	24.6914	16.3175
0.00108	23.7097	24.8518	16.559
0.00109	23.9275	25.0237	16.7965
0.0011	24.1428	25.1932	17.03
0.00111	24.3558	25.3543	17.2596
0.00112	24.5662	25.493	17.4851
0.00113	24.7741	25.6208	17.7088
0.00114	24.9796	25.7487	17.9327
0.00115	25.1825	25.8881	18.1563
0.00116	25.3829	26.039	18.3784
0.00117	25.5808	26.1872	18.5965
0.00118	25.7761	26.3269	18.8106
0.00119	25.9688	26.4555	19.0206
0.0012	26.1589	26.5841	19.2287
0.00121	26.3464	26.724	19.4341
0.00122	26.5313	26.8752	19.6412
0.00123	26.7135	27.0235	19.8442
0.00124	26.8931	27.1632	20.0468
0.00125	27.07	27.2802	20.245
0.00126	27.2442	27.3859	20.4391
0.00127	27.4157	27.4915	20.6313
0.00128	27.5845	27.6083	20.8235
0.00129	27.7506	27.7363	21.0154
0.0013	27.9139	27.8754	21.2057
0.00131	28.0745	28.0113	21.3919
0.00132	28.2323	28.1386	21.5739
0.00133	28.3874	28.2542	21.754
0.00134	28.5396	28.3697	21.9341
0.00135	28.6891	28.4961	22.1137
0.00136	28.8357	28.6193	22.2918
0.00137	28.9796	28.7338	22.4658
0.00138	29.1206	28.8365	22.6355
0.00139	29.2587	28.9389	22.8032
0.0014	29.394	29.0523	22.971
0.00141	29.5264	29.1766	23.1382
0.00142	29.656	29.2974	23.3039
0.00143	29.7827	29.4094	23.4653
0.00144	29.9064	29.5095	23.6226
0.00145	30.0273	29.6092	23.7778
0.00146	30.1453	29.7197	23.9329
0.00147	30.2603	29.8267	24.0902
0.00148	30.3725	29.9389	24.2469
0.00149	30.4817	30.0292	24.4021
0.0015	30.5879	30.1302	24.553
0.00151	30.6912	30.2081	24.6996
0.00152	30.7916	30.2966	24.8441
0.00153	30.8889	30.3776	24.9886
0.00154	30.9833	30.4721	25.1352
0.00155	31.0748	30.5773	25.2812
0.00156	31.1632	30.6788	25.4255
0.00157	31.2487	30.7712	25.5656
0.00158	31.3311	30.8514	25.7035
0.00159	31.4135	30.9312	25.8413
0.0016	31.4973	31.0215	25.9812
0.00161	31.5828	31.1223	26.1205
0.00162	31.6678	31.2193	26.2582
0.00163	31.7498	31.3073	26.3915
0.00164	31.8288	31.3829	26.5226
0.00165	31.9076	31.4579	26.6536
0.00166	31.9878	31.5434	26.7867
0.00167	32.0697	31.6393	26.9191
0.00168	32.1511	31.7313	27.0499
0.00169	32.2294	31.8141	27.1763
0.0017	32.3046	31.8846	27.3004
0.00171	32.3797	31.9543	27.4245
0.00172	32.456	32.0344	27.5506
0.00173	32.5341	32.1249	27.676
0.00174	32.6116	32.2114	27.7997
0.00175	32.6859	32.3026	27.919
0.00176	32.7572	32.3715	28.036
0.00177	32.8282	32.4507	28.153
0.00178	32.9006	32.5219	28.2719
0.00179	32.9745	32.6064	28.3928
0.0018	33.0479	32.6867	28.5129
0.00181	33.1181	32.7717	28.6314
0.00182	33.1852	32.8343	28.7455
0.00183	33.252	32.9071	28.8572
0.00184	33.3201	32.9719	28.9688
0.00185	33.3897	33.0499	29.0824
0.00186	33.4588	33.138	29.1952
0.00187	33.5246	33.2219	29.3062
0.00188	33.5873	33.2963	29.4129
0.00189	33.6497	33.358	29.5172
0.0019	33.7133	33.4188	29.6213
0.00191	33.7785	33.4898	29.7274
0.00192	33.843	33.5708	29.8328
0.00193	33.9043	33.6474	29.9363
0.00194	33.9624	33.7147	30.0355
0.00195	34.0202	33.769	30.1322
0.00196	34.0792	33.8225	30.2288
0.00197	34.1423	33.886	30.3273
0.00198	34.2068	33.9595	30.4277
0.00199	34.2707	34.0286	30.5273
0.002	34.3314	34.0882	30.6251
0.00201	34.3888	34.1348	30.7185
0.00202	34.443	34.1805	30.8095
0.00203	34.4968	34.2363	30.9002
0.00204	34.5517	34.302	30.9929
0.00205	34.6081	34.3776	31.0848
0.00206	34.6638	34.4487	31.1748
0.00207	34.7163	34.5102	31.2625
0.00208	34.7683	34.5587	31.3499
0.00209	34.8215	34.6061	31.4393
0.0021	34.8761	34.6635	31.5277
0.00211	34.9301	34.7308	31.6144
0.00212	34.9807	34.7934	31.6966
0.00213	35.0281	34.8465	31.7764
0.00214	35.0749	34.8864	31.8559
0.00215	35.123	34.9253	31.9373
0.00216	35.175	34.9741	32.0206
0.00217	35.2285	35.0327	32.1029
0.00218	35.2812	35.1011	32.1835
0.00219	35.3306	35.1648	32.2596
0.0022	35.3766	35.2189	32.3332
0.00221	35.4222	35.2597	32.4065
0.00222	35.4689	35.2995	32.4817
0.00223	35.517	35.349	32.5588
0.00224	35.5643	35.4083	32.6349
0.00225	35.6083	35.4629	32.7093
0.00226	35.6489	35.5077	32.7811
0.00227	35.689	35.5393	32.8528
0.00228	35.7302	35.5698	32.9262
0.00229	35.7754	35.6101	32.9987
0.0023	35.8219	35.6601	33.0694
0.00231	35.8677	35.7197	33.1376
0.00232	35.9101	35.7746	33.2056
0.00233	35.9491	35.8197	33.2754
0.00234	35.9876	35.8515	33.3443
0.00235	36.0272	35.8821	33.4113
0.00236	36.068	35.9224	33.4738
0.00237	36.1081	35.9724	33.5337
0.00238	36.1448	36.0175	33.5934
0.00239	36.181	36.0667	33.6549
0.0024	36.2182	36.093	33.7182
0.00241	36.2567	36.1288	33.7805
0.00242	36.2945	36.1562	33.8411
0.00243	36.3288	36.1962	33.899
0.00244	36.3626	36.2459	33.9568
0.00245	36.3974	36.2906	34.0163
0.00246	36.4335	36.3255	34.0748
0.00247	36.4688	36.347	34.1316
0.00248	36.5007	36.3673	34.1857
0.00249	36.532	36.3972	34.2396
0.0025	36.5644	36.4367	34.2953
0.00251	36.598	36.4712	34.3501
0.00252	36.6309	36.5099	34.4029
0.00253	36.6603	36.5411	34.4532
0.00254	36.689	36.585	34.5033
0.00255	36.7189	36.6239	34.5551
0.00256	36.7526	36.6668	34.6087
0.00257	36.7876	36.6865	34.6613
0.00258	36.8217	36.7159	34.7146
0.00259	36.8524	36.7366	34.7636
0.0026	36.8797	36.7699	34.8143
0.00261	36.9063	36.8127	34.8634
0.00262	36.934	36.8505	34.9148
0.00263	36.9655	36.8923	34.968
0.00264	36.9982	36.9108	35.0202
0.00265	37.0301	36.9389	35.0705
0.00266	37.0586	36.9584	35.1182
0.00267	37.0864	36.9904	35.1656
0.00268	37.1152	37.0319	35.2148
0.00269	37.1452	37.0682	35.2657
0.0027	37.1744	37.1086	35.3156
0.00271	37.2001	37.1257	35.3636
0.00272	37.2251	37.1523	35.4091
0.00273	37.2512	37.1702	35.4542
0.00274	37.2811	37.2006	35.5011
0.00275	37.3122	37.2405	35.5497
0.00276	37.3425	37.2752	35.5973
0.00277	37.3692	37.3139	35.643
0.00278	37.3925	37.3292	35.684
0.00279	37.415	37.354	35.7225
0.0028	37.4386	37.3701	35.7606
0.00281	37.466	37.3987	35.8005
0.00282	37.4946	37.4367	35.8421
0.00283	37.5223	37.4695	35.8854
0.00284	37.5465	37.5062	35.9277
0.00285	37.57	37.5196	35.9707
0.00286	37.5945	37.5424	36.0093
0.00287	37.6201	37.5564	36.0496
0.00288	37.6449	37.5829	36.0882
0.00289	37.6662	37.6189	36.1291
0.0029	37.6867	37.6495	36.1689
0.00291	37.7083	37.684	36.2095
0.00292	37.7336	37.6952	36.2456
0.00293	37.7601	37.7157	36.2834
0.00294	37.7857	37.7275	36.3195
0.00295	37.8078	37.7518	36.358
0.00296	37.8264	37.7853	36.3981
0.00297	37.8442	37.8136	36.4372
0.00298	37.863	37.8458	36.4743
0.00299	37.8856	37.8546	36.5088
0.003	37.9093	37.8727	36.543
0.00301	37.9322	37.882	36.5789
0.00302	37.9515	37.9037	36.6165
0.00303	37.97	37.9348	36.6531
0.00304	37.9896	37.9605	36.6877
0.00305	38.0129	37.9902	36.7196
0.00306	38.0373	37.9964	36.7513
0.00307	38.0608	38.0119	36.7846
0.00308	38.0808	38.0186	36.8196
0.00309	38.0973	38.0377	36.8536
0.0031	38.1129	38.0661	36.8856
0.00311	38.1295	38.0892	36.915
0.00312	38.15	38.1161	36.944
0.00313	38.1714	38.1354	36.9747
0.00314	38.1921	38.167	37.0072
0.00315	38.2091	38.1932	37.0385
0.00316	38.2253	38.2232	37.0705
0.00317	38.2426	38.2298	37.098
0.00318	38.2636	38.2456	37.1272
0.00319	38.2856	38.2526	37.1547
0.0032	38.3068	38.272	37.1845
0.00321	38.3244	38.3006	37.216
0.00322	38.3385	38.3238	37.2463
0.00323	38.3517	38.3508	37.2747
0.00324	38.3659	38.3543	37.3005
0.00325	38.3838	38.3671	37.3259
0.00326	38.4028	38.371	37.353
0.00327	38.4209	38.3872	37.3817
0.00328	38.4355	38.4127	37.4094
0.00329	38.4492	38.4328	37.4377
0.0033	38.4639	38.4567	37.4616
0.00331	38.4823	38.4728	37.4871
0.00332	38.5018	38.5012	37.5109
0.00333	38.5203	38.5242	37.5369
0.00334	38.5353	38.551	37.5646
0.00335	38.5467	38.5542	37.5912
0.00336	38.5573	38.5666	37.6159
0.00337	38.5688	38.5701	37.6379
0.00338	38.5841	38.586	37.6595
0.00339	38.6003	38.611	37.6828
0.0034	38.6157	38.6306	37.7077
0.00341	38.6275	38.6539	37.7316
0.00342	38.6385	38.6537	37.7535
0.00343	38.6504	38.6627	37.7727
0.00344	38.6661	38.6627	37.7915
0.00345	38.6827	38.6751	37.8121
0.00346	38.6985	38.6967	37.8342
0.00347	38.7107	38.7128	37.8553
0.00348	38.7193	38.7326	37.877
0.00349	38.727	38.7289	37.8942
0.0035	38.7356	38.7343	37.9131
0.00351	38.748	38.7151	37.9273
0.00352	38.7614	38.7051	37.9431
0.00353	38.7739	38.6862	37.9572
0.00354	38.7828	38.6797	37.9735
0.00355	38.7909	38.6824	37.9915
0.00356	38.7999	38.6943	38.0111
0.00357	38.8126	38.7154	38.0324
0.00358	38.8263	38.731	38.0526
0.00359	38.8392	38.7504	38.0734
0.0036	38.8484	38.762	38.0897
0.00361	38.8567	38.7859	38.1077
0.00362	38.866	38.8042	38.1239
0.00363	38.879	38.8263	38.1424
0.00364	38.893	38.8248	38.1625
0.00365	38.9061	38.8324	38.1815
0.00366	38.9156	38.8311	38.2011
0.00367	38.9242	38.8421	38.2192
0.00368	38.9338	38.8623	38.2395
0.00369	38.947	38.8916	38.2587
0.0037	38.9613	38.9153	38.2786
0.00371	38.9746	38.9289	38.2939
0.00372	38.9843	38.9285	38.3108
0.00373	38.9931	38.9265	38.3261
0.00374	39.0029	38.9337	38.3435
0.00375	39.0164	38.95	38.3626
0.00376	39.0308	38.9755	38.3805
0.00377	39.0444	38.9953	38.3991
0.00378	39.0542	39.005	38.4132
0.00379	39.0605	39.0007	38.4289
0.0038	39.0658	38.9948	38.4428
0.00381	39.0722	38.9981	38.459
0.00382	39.0822	39.0106	38.4768
0.00383	39.0932	39.0321	38.4935
0.00384	39.1032	39.0481	38.5108
0.00385	39.1097	39.0678	38.5236
0.00386	39.1152	39.0638	38.538
0.00387	39.1217	39.0689	38.5506
0.00388	39.1318	39.0651	38.5655
0.00389	39.143	39.0736	38.5821
0.0039	39.1532	39.0911	38.5974
0.00391	39.1598	39.1178	38.6135
0.00392	39.1654	39.1388	38.6249
0.00393	39.172	39.1497	38.638
0.00394	39.1824	39.1465	38.6494
0.00395	39.1936	39.1417	38.663
0.00396	39.204	39.146	38.6782
0.00397	39.2107	39.1595	38.695
0.00398	39.2165	39.182	38.7107
0.00399	39.2232	39.1989	38.7244
0.004	39.2336	39.2195	38.7354
0.00401	39.245	39.2164	38.746
0.00402	39.2554	39.2224	38.7582
0.00403	39.2622	39.2195	38.7721
0.00404	39.268	39.2287	38.7876
0.00405	39.2749	39.247	38.802
0.00406	39.2854	39.2597	38.8143
0.00407	39.2968	39.2761	38.824
0.00408	39.3073	39.2687	38.8332
0.00409	39.3141	39.2705	38.8441
0.0041	39.3201	39.2633	38.8566
0.00411	39.3269	39.2683	38.8707
0.00412	39.3347	39.2824	38.8837
0.00413	39.3416	39.3056	38.8973
0.00414	39.3448	39.3231	38.9064
0.00415	39.3471	39.3304	38.9171
0.00416	39.3503	39.3236	38.926
0.00417	39.3572	39.3152	38.9371
0.00418	39.365	39.3159	38.9498
0.00419	39.372	39.3257	38.9614
0.0042	39.3752	39.3445	38.9737
0.00421	39.3775	39.3578	38.9843
0.00422	39.3808	39.3746	38.9972
0.00423	39.3877	39.3678	39.0089
0.00424	39.3956	39.37	39.0212
0.00425	39.4026	39.3632	39.029
0.00426	39.4058	39.3686	39.0384
0.00427	39.4082	39.3831	39.046
0.00428	39.4115	39.4066	39.0558
0.00429	39.4184	39.4245	39.0673
0.0043	39.4263	39.4321	39.0776
0.00431	39.4333	39.4256	39.0885
0.00432	39.4366	39.4175	39.0978
0.00433	39.4389	39.4185	39.1094
0.00434	39.4422	39.4285	39.1198
0.00435	39.4492	39.4476	39.1308
0.00436	39.4571	39.461	39.1372
0.00437	39.4641	39.478	39.1453
0.00438	39.4673	39.4713	39.1516
0.00439	39.4697	39.4737	39.16
0.0044	39.473	39.467	39.1702
0.00441	39.4799	39.4725	39.1791
0.00442	39.4878	39.4871	39.1887
0.00443	39.4947	39.4959	39.1937
0.00444	39.498	39.5085	39.2003
0.00445	39.5003	39.5131	39.2052
0.00446	39.5035	39.5298	39.2122
0.00447	39.5105	39.5409	39.2209
0.00448	39.5183	39.5556	39.2284
0.00449	39.5252	39.5466	39.2365
0.0045	39.5284	39.5465	39.2401
0.00451	39.5279	39.5375	39.2452
0.00452	39.5266	39.5406	39.2486
0.00453	39.5261	39.5528	39.2542
0.00454	39.5293	39.5593	39.2615
0.00455	39.5334	39.5694	39.2703
0.00456	39.5366	39.5716	39.278
0.00457	39.5388	39.586	39.2863
0.00458	39.542	39.5946	39.29
0.00459	39.5489	39.6069	39.2953
0.0046	39.5566	39.6113	39.2989
0.00461	39.5634	39.6277	39.3046
0.00462	39.5666	39.6385	39.312
0.00463	39.5688	39.6529	39.321
0.00464	39.5719	39.6435	39.3288
0.00465	39.5786	39.6431	39.3373
0.00466	39.5863	39.6337	39.3441
0.00467	39.5931	39.6364	39.3532
0.00468	39.5961	39.6482	39.3611
0.00469	39.5982	39.6689	39.3695
0.0047	39.6013	39.6839	39.3735
0.00471	39.608	39.6887	39.379
0.00472	39.6155	39.6793	39.3827
0.00473	39.6222	39.6682	39.3887
0.00474	39.6251	39.6662	39.3963
0.00475	39.6272	39.6732	39.4055
0.00476	39.6301	39.6892	39.4135
0.00477	39.6367	39.6994	39.4195
0.00478	39.6442	39.7133	39.4227
0.00479	39.6507	39.7034	39.4256
0.0048	39.6536	39.7025	39.43
0.00481	39.6555	39.6925	39.4361
0.00482	39.6583	39.6947	39.4438
0.00483	39.6648	39.7059	39.4503
0.00484	39.6722	39.7261	39.4574
0.00485	39.6786	39.7405	39.4629
0.00486	39.6813	39.7447	39.4706
0.00487	39.6831	39.7347	39.4772
0.00488	39.6858	39.723	39.4843
0.00489	39.6921	39.7204	39.4899
0.0049	39.6994	39.7267	39.4977
0.00491	39.7057	39.7421	39.5043
0.00492	39.7083	39.7517	39.5115
0.00493	39.7099	39.7649	39.5141
0.00494	39.7125	39.7544	39.5183
0.00495	39.7187	39.7528	39.5208
0.00496	39.7258	39.7421	39.5254
0.00497	39.7319	39.7436	39.5317
0.00498	39.7344	39.7542	39.5395
0.00499	39.7359	39.7736	39.5462
0.005	39.7383	39.7874	39.5535
0.00501	39.7443	39.7908	39.5562
0.00502	39.7512	39.7801	39.5605
0.00503	39.7572	39.7677	39.563
0.00504	39.7595	39.7643	39.5677
0.00505	39.7608	39.7699	39.5741
0.00506	39.7631	39.7845	39.582
0.00507	39.7689	39.7933	39.5887
0.00508	39.7757	39.8058	39.5935
0.00509	39.7815	39.7944	39.5954
0.0051	39.7836	39.7921	39.597
0.00511	39.7848	39.7807	39.6002
0.00512	39.7868	39.7814	39.605
0.00513	39.7925	39.7911	39.6114
0.00514	39.7991	39.8098	39.6166
0.00515	39.8047	39.8227	39.6224
0.00516	39.8067	39.8253	39.6236
0.00517	39.8076	39.8138	39.6264
0.00518	39.8095	39.8005	39.6275
0.00519	39.815	39.7963	39.6307
0.0052	39.8214	39.8011	39.6356
0.00521	39.8268	39.8148	39.642
0.00522	39.8285	39.8228	39.6473
0.00523	39.8265	39.8344	39.6531
0.00524	39.8236	39.8222	39.6544
0.00525	39.8215	39.819	39.6573
0.00526	39.8231	39.8067	39.6584
0.00527	39.8284	39.8066	39.6617
0.00528	39.8345	39.8154	39.6666
0.00529	39.8397	39.8332	39.6731
0.0053	39.8412	39.8453	39.6784
0.00531	39.8417	39.8471	39.6817
0.00532	39.8431	39.8347	39.6822
0.00533	39.8481	39.8205	39.6823
0.00534	39.854	39.8154	39.6841
0.00535	39.859	39.8193	39.6874
0.00536	39.8603	39.8322	39.6923
0.00537	39.8578	39.8393	39.6961
0.00538	39.8544	39.8501	39.7004
0.00539	39.8518	39.837	39.7032
0.0054	39.853	39.8329	39.7082
0.00541	39.855	39.8197	39.7119
0.00542	39.856	39.8186	39.7163
0.00543	39.8534	39.8266	39.7161
0.00544	39.8498	39.8435	39.7174
0.00545	39.8471	39.8547	39.717
0.00546	39.848	39.8556	39.7188
0.00547	39.8498	39.8423	39.7222
0.00548	39.8507	39.8273	39.7244
0.00549	39.8478	39.8213	39.7272
0.0055	39.844	39.8243	39.7254
0.00551	39.8411	39.8363	39.7253
0.00552	39.8419	39.8425	39.7233
0.00553	39.8435	39.8524	39.7235
0.00554	39.8442	39.8384	39.7253
0.00555	39.8412	39.8334	39.7288
0.00556	39.8372	39.8194	39.731
0.00557	39.8341	39.8174	39.7339
0.00558	39.8347	39.8245	39.7351
0.00559	39.8389	39.8406	39.7386
0.0056	39.844	39.8509	39.7436
0.00561	39.8481	39.8509	39.7475
0.00562	39.8486	39.8367	39.752
0.00563	39.848	39.8209	39.7518
0.00564	39.8484	39.814	39.7533
0.00565	39.8524	39.8162	39.753
0.00566	39.8573	39.8273	39.7548
0.00567	39.8612	39.8327	39.7583
0.00568	39.8614	39.8417	39.7634
0.00569	39.8607	39.8428	39.7673
0.0057	39.8608	39.8559	39.7718
0.00571	39.8646	39.8632	39.7717
0.00572	39.8693	39.8742	39.7731
0.00573	39.873	39.8613	39.7728
0.00574	39.873	39.8574	39.7747
0.00575	39.8721	39.8444	39.7782
0.00576	39.872	39.8436	39.7833
0.00577	39.8756	39.8518	39.7872
0.00578	39.88	39.8689	39.7917
0.00579	39.8835	39.8802	39.7916
0.0058	39.8833	39.8813	39.7931
0.00581	39.8822	39.8682	39.7929
0.00582	39.8819	39.8533	39.7948
0.00583	39.8852	39.8475	39.7983
0.00584	39.8894	39.8507	39.8034
0.00585	39.8927	39.8628	39.8073
0.00586	39.8923	39.8692	39.8118
0.00587	39.8909	39.8792	39.8117
0.00588	39.8904	39.8812	39.8132
0.00589	39.8935	39.8952	39.813
0.0059	39.8975	39.9035	39.8149
0.00591	39.9006	39.9154	39.8184
0.00592	39.8999	39.9035	39.8235
0.00593	39.8983	39.9005	39.8274
0.00594	39.8975	39.8884	39.8293
0.00595	39.9004	39.8885	39.8284
0.00596	39.9042	39.8976	39.8272
0.00597	39.907	39.9155	39.8275
0.00598	39.9061	39.9277	39.8294
0.00599	39.9043	39.9297	39.8329
0.006	39.9033	39.9174	39.8381
0.00601	39.906	39.9034	39.842
0.00602	39.9095	39.8984	39.8439
0.00603	39.9121	39.9023	39.843
0.00604	39.911	39.9153	39.8418
0.00605	39.9089	39.9224	39.8421
0.00606	39.9077	39.9332	39.844
0.00607	39.9102	39.9201	39.8475
0.00608	39.9135	39.916	39.8526
0.00609	39.9158	39.9028	39.8566
0.0061	39.9145	39.9017	39.8585
0.00611	39.9121	39.9096	39.8576
0.00612	39.9107	39.9265	39.8563
0.00613	39.9129	39.9375	39.8567
0.00614	39.916	39.9383	39.8586
0.00615	39.9181	39.9249	39.8621
0.00616	39.9165	39.9097	39.8644
0.00617	39.914	39.9036	39.8673
0.00618	39.9123	39.9064	39.8687
0.00619	39.9143	39.9183	39.8722
0.0062	39.9172	39.9243	39.8745
0.00621	39.9191	39.9339	39.8774
0.00622	39.9172	39.9355	39.8787
0.00623	39.9145	39.9492	39.8822
0.00624	39.9126	39.9571	39.8845
0.00625	39.9143	39.9686	39.8874
0.00626	39.9169	39.9562	39.8887
0.00627	39.9186	39.9529	39.8922
0.00628	39.9166	39.9404	39.8945
0.00629	39.9135	39.94	39.8974
0.0063	39.9114	39.9486	39.8987
0.00631	39.9129	39.9661	39.9022
0.00632	39.9153	39.9779	39.9044
0.00633	39.9168	39.9793	39.9073
0.00634	39.9145	39.9665	39.9056
0.00635	39.9112	39.952	39.9055
0.00636	39.9089	39.9465	39.9036
0.00637	39.9102	39.95	39.9039
0.00638	39.9124	39.9624	39.9057
0.00639	39.9136	39.9691	39.9092
0.0064	39.9111	39.9793	39.9115
0.00641	39.9076	39.9656	39.9143
0.00642	39.905	39.961	39.9126
0.00643	39.9061	39.9472	39.9125
0.00644	39.9081	39.9456	39.9105
0.00645	39.909	39.9529	39.9108
0.00646	39.9063	39.9692	39.9127
0.00647	39.9026	39.9797	39.9133
0.00648	39.8999	39.9799	39.9146
0.00649	39.9007	39.9658	39.9112
0.0065	39.9024	39.9501	39.9095
0.00651	39.9032	39.9433	39.9059
0.00652	39.9003	39.9455	39.9046
0.00653	39.8964	39.9567	39.9049
0.00654	39.8934	39.9621	39.9067
0.00655	39.894	39.9711	39.9074
0.00656	39.8955	39.9562	39.9086
0.00657	39.8961	39.9504	39.9083
0.00658	39.8929	39.9354	39.9101
0.00659	39.8888	39.9325	39.9135
0.0066	39.8856	39.9387	39.9158
0.00661	39.886	39.9537	39.9186
0.00662	39.8901	39.963	39.9168
0.00663	39.895	39.962	39.9167
0.00664	39.899	39.9468	39.9147
0.00665	39.8993	39.9299	39.9149
0.00666	39.8986	39.9219	39.9168
0.00667	39.8988	39.923	39.9202
0.00668	39.9026	39.933	39.9224
0.00669	39.9074	39.9373	39.9252
0.0067	39.9111	39.9451	39.9234
0.00671	39.9111	39.945	39.9233
0.00672	39.9102	39.9569	39.9213
0.00673	39.9102	39.963	39.9215
0.00674	39.9138	39.9727	39.9233
0.00675	39.9182	39.9586	39.9267
0.00676	39.9218	39.9535	39.9289
0.00677	39.9216	39.9392	39.9317
0.00678	39.9204	39.9371	39.9299
0.00679	39.9201	39.9439	39.9297
0.0068	39.9235	39.9597	39.9276
0.00681	39.9277	39.9697	39.9278
0.00682	39.931	39.9694	39.9296
0.00683	39.9305	39.9549	39.933
0.00684	39.9291	39.9387	39.9352
0.00685	39.9286	39.9315	39.938
0.00686	39.9317	39.9332	39.9361
0.00687	39.9357	39.944	39.9359
0.00688	39.9387	39.9489	39.9338
0.00689	39.938	39.9574	39.934
0.0069	39.9363	39.958	39.9358
0.00691	39.9355	39.9706	39.9391
0.00692	39.9384	39.9774	39.9413
0.00693	39.9421	39.9878	39.944
0.00694	39.9449	39.9743	39.9422
0.00695	39.944	39.9698	39.9419
0.00696	39.942	39.9562	39.9399
0.00697	39.941	39.9547	39.94
0.00698	39.9436	39.9622	39.9417
0.00699	39.9471	39.9787	39.9451
0.007	39.9496	39.9893	39.9472
0.00701	39.9484	39.9896	39.9499
0.00702	39.9463	39.9758	39.948
0.00703	39.945	39.9602	39.9477
0.00704	39.9474	39.9535	39.9457
0.00705	39.9506	39.9559	39.9458
0.00706	39.9528	39.9672	39.9475
0.00707	39.9514	39.9728	39.9508
0.00708	39.949	39.9819	39.9529
0.00709	39.9475	39.983	39.9556
0.0071	39.9496	39.9962	39.9537
0.00711	39.9525	40.0036	39.9534
0.00712	39.9546	40.0145	39.9513
0.00713	39.9529	40.0016	39.9513
0.00714	39.9502	39.9977	39.953
0.00715	39.9484	39.9846	39.9563
0.00716	39.9503	39.9837	39.9584
0.00717	39.953	39.9917	39.961
0.00718	39.9548	40.0087	39.9591
0.00719	39.9528	40.0198	39.9587
0.0072	39.9499	40.0207	39.9566
0.00721	39.9479	40.0073	39.9566
0.00722	39.9495	39.9922	39.9583
0.00723	39.9519	39.9861	39.9615
0.00724	39.9535	39.9889	39.9636
0.00725	39.9513	40.0007	39.9662
0.00726	39.9481	40.0067	39.9642
0.00727	39.9458	40.0163	39.9639
0.00728	39.9472	40.002	39.9617
0.00729	39.9494	39.9967	39.9617
0.0073	39.9507	39.9823	39.9633
0.00731	39.9483	39.98	39.9665
0.00732	39.9449	39.9866	39.9685
0.00733	39.9423	40.0022	39.9711
0.00734	39.9434	40.012	39.9691
0.00735	39.9454	40.0115	39.9687
0.00736	39.9465	39.9968	39.9665
0.00737	39.9438	39.9804	39.9665
0.00738	39.9401	39.9729	39.9681
0.00739	39.9374	39.9744	39.9713
0.0074	39.9382	39.9849	39.9732
0.00741	39.94	39.9896	39.9732
0.00742	39.9408	39.9979	39.9704
0.00743	39.9379	39.9982	39.9671
0.00744	39.934	40.0105	39.9655
0.00745	39.931	40.017	39.9655
0.00746	39.9316	40.0271	39.967
0.00747	39.9331	40.0133	39.9674
0.00748	39.9337	40.0085	39.9683
0.00749	39.9306	39.9946	39.9646
0.0075	39.9264	39.9928	39.9626
0.00751	39.9232	40	39.9587
0.00752	39.9236	40.0014	39.9571
0.00753	39.9249	40.0063	39.957
0.00754	39.9252	40.0033	39.9585
0.00755	39.9219	40.0123	39.9589
0.00756	39.9175	40.0156	39.9598
0.00757	39.9141	40.0224	39.9591
0.00758	39.9143	40.0212	39.9606
0.00759	39.9153	40.0321	39.9637
0.0076	39.9154	40.0372	39.9656
0.00761	39.9146	40.0458	39.9681
0.00762	39.9146	40.0306	39.966
0.00763	39.9183	40.0243	39.9655
0.00764	39.9228	40.009	39.9632
0.00765	39.9264	40.0057	39.9631
0.00766	39.9263	40.0114	39.9646
0.00767	39.9252	40.0261	39.9677
0.00768	39.925	40.0349	39.9695
0.00769	39.9284	40.0335	39.972
0.0077	39.9327	40.0178	39.9699
0.00771	39.9361	40.0004	39.9693
0.00772	39.9357	39.992	39.967
0.00773	39.9344	39.9925	39.9669
0.00774	39.9339	40.0021	39.9683
0.00775	39.9371	40.0058	39.9714
0.00776	39.9412	40.0131	39.9732
0.00777	39.9442	40.0124	39.9756
0.00778	39.9436	40.0237	39.9734
0.00779	39.942	40.0293	39.9729
0.0078	39.9413	40.0384	39.9705
0.00781	39.9442	40.0237	39.9703
0.00782	39.948	40.0179	39.9718
0.00783	39.9509	40.0031	39.9748
0.00784	39.95	40.0003	39.9766
0.00785	39.9481	40.0065	39.979
0.00786	39.9472	40.0216	39.9768
0.00787	39.9499	40.0309	39.9761
0.00788	39.9534	40.03	39.9738
0.00789	39.956	40.0148	39.9735
0.0079	39.9549	39.9979	39.9749
0.00791	39.9528	39.9899	39.9779
0.00792	39.9515	39.991	39.9797
0.00793	39.954	40.001	39.982
0.00794	39.9573	40.0052	39.9798
0.00795	39.9596	40.0129	39.9791
0.00796	39.9582	40.0127	39.9767
0.00797	39.9558	40.0245	39.9765
0.00798	39.9544	40.0306	39.9778
0.00799	39.9565	40.0402	39.9807
0.008	39.9596	40.0259	39.9825
0.00801	39.9616	40.0206	39.9848
0.00802	39.96	40.0062	39.9855
0.00803	39.9574	40.0039	39.9884
0.00804	39.9556	40.0106	39.9901
0.00805	39.9576	40.0262	39.9925
0.00806	39.9603	40.036	39.9902
0.00807	39.9622	40.0355	39.9895
0.00808	39.9603	40.0207	39.987
0.00809	39.9574	40.0043	39.9866
0.0081	39.9554	39.9968	39.9879
0.00811	39.9571	39.9983	39.9908
0.00812	39.9596	40.0087	39.9925
0.00813	39.9612	40.0134	39.9947
0.00814	39.959	40.0216	39.9924
0.00815	39.9559	40.0218	39.9917
0.00816	39.9537	40.0341	39.9891
0.00817	39.955	40.0406	39.9888
0.00818	39.9573	40.0506	39.99
0.00819	39.9586	40.0367	39.9929
0.0082	39.9562	40.0319	39.9945
0.00821	39.9529	40.0179	39.9967
0.00822	39.9504	40.016	39.9943
0.00823	39.9515	40.0231	39.9936
0.00824	39.9536	40.0391	39.991
0.00825	39.9547	40.0493	39.9906
0.00826	39.952	40.0492	39.9918
0.00827	39.9484	40.0349	39.9946
0.00828	39.9457	40.0188	39.9962
0.00829	39.9466	40.0117	39.9984
0.0083	39.9483	40.0136	39.996
0.00831	39.9492	40.0244	39.9952
0.00832	39.9463	40.0295	39.9925
0.00833	39.9424	40.0381	39.9921
0.00834	39.9395	40.0228	39.9933
0.00835	39.9401	40.0165	39.996
0.00836	39.9417	40.0011	39.9976
0.00837	39.9423	39.9978	39.9997
0.00838	39.9391	40.0035	39.9973
0.00839	39.935	40.0181	39.9964
0.0084	39.9318	40.027	39.9937
0.00841	39.9323	40.0255	39.9933
0.00842	39.9336	40.0098	39.9944
0.00843	39.934	39.9924	39.9971
0.00844	39.9306	39.9839	39.9986
0.00845	39.9263	39.9845	39.9982
0.00846	39.9228	39.9939	39.9949
0.00847	39.9231	39.9976	39.9912
0.00848	39.9241	40.0049	39.9891
0.00849	39.9243	39.9884	39.9886
0.0085	39.9207	39.9808	39.9897
0.00851	39.9161	39.9641	39.9896
0.00852	39.9125	39.9596	39.99
0.00853	39.9125	39.964	39.9859
0.00854	39.9133	39.9773	39.9834
0.00855	39.9132	39.9849	39.9791
0.00856	39.9094	39.996	39.977
0.00857	39.9047	39.9833	39.9764
0.00858	39.9008	39.9796	39.9775
0.00859	39.9006	39.9667	39.9802
0.0086	39.904	39.966	39.9816
0.00861	39.9083	39.9742	39.9836
0.00862	39.9116	39.9914	39.9811
0.00863	39.9113	40.0028	39.9801
0.00864	39.9099	40.0038	39.9774
0.00865	39.9094	39.9907	39.9768
0.00866	39.9126	39.9758	39.9778
0.00867	39.9167	39.9699	39.9805
0.00868	39.9198	39.973	39.9819
0.00869	39.9192	39.985	39.9839
0.0087	39.9176	39.9912	39.9843
0.00871	39.9169	40.001	39.9869
0.00872	39.9198	39.987	39.9883
0.00873	39.9236	39.9819	39.9903
0.00874	39.9265	39.9678	39.9907
0.00875	39.9256	39.9657	39.9933
0.00876	39.9238	39.9726	39.9946
0.00877	39.9228	39.9885	39.9966
0.00878	39.9256	39.9985	39.997
0.00879	39.9291	39.9983	39.9995
0.0088	39.9317	39.9838	40.0009
0.00881	39.9306	39.9676	40.0028
0.00882	39.9286	39.9604	40.0032
0.00883	39.9274	39.9622	40.0057
0.00884	39.9299	39.9729	40.007
0.00885	39.9332	39.9779	40.0089
0.00886	39.9355	39.9864	40.0063
0.00887	39.9342	39.987	40.0052
0.00888	39.9319	39.9996	40.0023
0.00889	39.9305	40.0064	40.0016
0.0089	39.9327	40.0167	40.0025
0.00891	39.9358	40.0032	40.005
0.00892	39.9379	39.9987	40.0062
0.00893	39.9363	39.9851	40.0081
0.00894	39.9338	39.9836	40.0084
0.00895	39.9321	39.991	40.0108
0.00896	39.9341	40.0074	40.0121
0.00897	39.9369	40.018	40.014
0.00898	39.9388	40.0183	40.0142
0.00899	39.937	40.0043	40.0166
0.009	39.9342	39.9886	40.0179
0.00901	39.9323	39.982	40.0197
0.00902	39.934	39.9842	40.0199
0.00903	39.9366	39.9955	40.0223
0.00904	39.9383	40.0009	40.0235
0.00905	39.9362	40.0099	40.0253
0.00906	39.9331	39.9951	40.0255
0.00907	39.931	39.9892	40.0279
0.00908	39.9325	39.9743	40.0291
0.00909	39.9349	39.9714	40.0308
0.0091	39.9363	39.9776	40.028
0.00911	39.934	39.9926	40.0267
0.00912	39.9307	40.0019	40.0237
0.00913	39.9283	40.0009	40.0229
0.00914	39.9296	39.9856	40.0236
0.00915	39.9317	39.9686	40.0259
0.00916	39.9329	39.9607	40.0271
0.00917	39.9303	39.9617	40.0288
0.00918	39.9268	39.9716	40.0259
0.00919	39.9242	39.9758	40.0246
0.0092	39.9252	39.9836	40.0215
0.00921	39.9271	39.9833	40.0206
0.00922	39.9281	39.9952	40.0213
0.00923	39.9253	40.0012	40.0236
0.00924	39.9216	40.0108	40.0247
0.00925	39.9187	39.9965	40.0264
0.00926	39.9195	39.9913	40.0264
0.00927	39.9212	39.9769	40.0287
0.00928	39.9219	39.9746	40.0297
0.00929	39.9216	39.9813	40.0314
0.0093	39.9223	39.997	40.0314
0.00931	39.9266	40.0068	40.0337
0.00932	39.9317	40.0064	40.0347
0.00933	39.9359	39.9917	40.0363
0.00934	39.9363	39.9753	40.0333
0.00935	39.9359	39.9679	40.0319
0.00936	39.9362	39.9694	40.0287
0.00937	39.9402	39.98	40.0277
0.00938	39.9451	39.9847	40.0283
0.00939	39.9491	39.993	40.0305
0.0094	39.9493	39.9933	40.0315
0.00941	39.9458	40.0057	40.033
0.00942	39.9413	40.0123	40.03
0.00943	39.9377	40.0224	40.0286
0.00944	39.9378	40.0087	40.0253
0.00945	39.9387	40.0039	40.0243
0.00946	39.9387	39.9901	40.0248
0.00947	39.9349	39.9883	40.0242
0.00948	39.9302	39.9956	40.0241
0.00949	39.9264	39.997	40.0194
0.0095	39.9262	40.002	40.0164
0.00951	39.9269	39.999	40.0115
0.00952	39.9267	40.0081	40.0088
0.00953	39.9227	40.0114	40.0077
0.00954	39.9178	40.0183	40.0082
0.00955	39.9137	40.0172	40.0075
0.00956	39.9133	40.0281	40.0074
0.00957	39.9166	40.0332	40.0057
0.00958	39.9207	40.0419	40.0062
0.00959	39.9239	40.0268	40.0083
0.0096	39.9233	40.0206	40.0092
0.00961	39.9218	40.0053	40.0106
0.00962	39.9211	40.0021	40.0105
0.00963	39.9241	40.0079	40.0126
0.00964	39.928	40.0226	40.0134
0.00965	39.9309	40.0315	40.0149
0.00966	39.9301	40.0301	40.0147
0.00967	39.9284	40.0145	40.0167
0.00968	39.9275	39.9972	40.0176
0.00969	39.9303	39.9888	40.019
0.0097	39.9339	39.9894	40.0188
0.00971	39.9366	39.999	40.0208
0.00972	39.9355	40.0028	40.0216
0.00973	39.9335	40.0102	40.023
0.00974	39.9324	40.0096	40.0228
0.00975	39.9349	40.021	40.0248
0.00976	39.9383	40.0266	40.0255
0.00977	39.9407	40.0358	40.0269
0.00978	39.9394	40.0211	40.0267
0.00979	39.9372	40.0155	40.0286
0.0098	39.9358	40.0007	40.0294
0.00981	39.9381	39.998	40.0307
0.00982	39.9412	40.0042	40.0304
0.00983	39.9434	40.0194	40.0324
0.00984	39.9419	40.0288	40.0331
0.00985	39.9393	40.0279	40.0344
0.00986	39.9377	40.0128	40.0341
0.00987	39.9398	39.996	40.036
0.00988	39.9427	39.9881	40.0367
0.00989	39.9446	39.9892	40.038
0.0099	39.9428	39.9993	40.0376
0.00991	39.9401	40.0036	40.0395
0.00992	39.9382	40.0114	40.0401
0.00993	39.94	40.0113	40.0414
0.00994	39.9426	40.0232	40.041
0.00995	39.9443	40.0293	40.0429
0.00996	39.9423	40.039	40.0435
0.00997	39.9393	40.0248	40.0448
0.00998	39.9372	40.0196	40.0444
0.00999	39.9387	40.0052	40.0462
0.01	39.9412	40.003	40.0468
0.01001	39.9426	40.0097	40.048
0.01002	39.9403	40.0254	40.0476
0.01003	39.9371	40.0353	40.0493
0.01004	39.9348	40.0349	40.0499
0.01005	39.9361	40.0202	40.0511
0.01006	39.9382	40.0038	40.0506
0.01007	39.9394	39.9964	40.0524
0.01008	39.9369	39.998	40.0529
0.01009	39.9335	40.0085	40.054
0.0101	39.9309	40.0132	40.0536
0.01011	39.932	40.0215	40.0553
0.01012	39.9339	40.0218	40.0558
0.01013	39.9348	40.0341	40.0569
0.01014	39.9321	40.0407	40.0564
0.01015	39.9284	40.0508	40.0581
0.01016	39.9256	40.037	40.0586
0.01017	39.9264	40.0322	40.0596
0.01018	39.9281	40.0183	40.0591
0.01019	39.9289	40.0165	40.0608
0.0102	39.9259	40.0237	40.0612
0.01021	39.922	40.0397	40.0622
0.01022	39.9189	40.05	40.0617
0.01023	39.9195	40.05	40.0633
0.01024	39.9238	40.0357	40.0637
0.01025	39.9289	40.0197	40.0647
0.01026	39.933	40.0127	40.0641
0.01027	39.9334	40.0147	40.0657
0.01028	39.9329	40.0256	40.0661
0.01029	39.9333	40.0307	40.0671
0.0103	39.9372	40.0393	40.0664
0.01031	39.9421	40.0241	40.068
0.01032	39.946	40.0179	40.0683
0.01033	39.9462	40.0026	40.0693
0.01034	39.9453	39.9994	40.0686
0.01035	39.9454	40.0051	40.0701
0.01036	39.9492	40.0198	40.0705
0.01037	39.9538	40.0287	40.0714
0.01038	39.9574	40.0273	40.0707
0.01039	39.9573	40.0117	40.0722
0.0104	39.9562	39.9943	40.0724
0.01041	39.9561	39.9859	40.0733
0.01042	39.9595	39.9865	40.0696
0.01043	39.9639	39.996	40.0675
0.01044	39.9672	39.9998	40.0635
0.01045	39.9669	40.0072	40.0618
0.01046	39.9628	40.0065	40.0616
0.01047	39.9578	40.0179	40.0631
0.01048	39.9536	40.0235	40.0633
0.01049	39.9531	40.0327	40.0615
0.0105	39.9535	40.018	40.0569
0.01051	39.9529	40.0123	40.0519
0.01052	39.9486	39.9975	40.0486
0.01053	39.9433	39.9948	40.0468
0.01054	39.9389	40.001	40.0466
0.01055	39.9382	40.0162	40.048
0.01056	39.9411	40.0256	40.0481
0.01057	39.9448	40.0247	40.0489
0.01058	39.9476	40.0095	40.0451
0.01059	39.9467	39.9927	40.0429
0.0106	39.9448	39.9848	40.0388
0.01061	39.9438	39.9859	40.037
0.01062	39.9465	39.996	40.0367
0.01063	39.95	40.0002	40.0381
0.01064	39.9526	40.0081	40.041
0.01065	39.9514	40.0079	40.0427
0.01066	39.9493	40.0198	40.0425
0.01067	39.948	40.0259	40.0394
0.01068	39.9504	40.0356	40.0359
0.01069	39.9537	40.0214	40.034
0.0107	39.956	40.0162	40.0337
0.01071	39.9545	40.0018	40.035
0.01072	39.9522	39.9996	40.0379
0.01073	39.9507	40.0063	40.0395
0.01074	39.9528	40.022	40.0392
0.01075	39.9558	40.0319	40.0361
0.01076	39.9579	40.0314	40.0325
0.01077	39.9562	40.0168	40.0306
0.01078	39.9535	40.0004	40.0303
0.01079	39.9518	39.993	40.0315
0.0108	39.9537	39.9945	40.0343
0.01081	39.9564	40.005	40.0359
0.01082	39.9582	40.0098	40.0382
0.01083	39.9563	40.0181	40.0358
0.01084	39.9534	40.0184	40.035
0.01085	39.9514	40.0307	40.0324
0.01086	39.953	40.0373	40.032
0.01087	39.9555	40.0474	40.0332
0.01088	39.9571	40.0336	40.036
0.01089	39.9549	40.0288	40.0375
0.0109	39.9518	40.0149	40.0397
0.01091	39.9495	40.0131	40.0373
0.01092	39.9509	40.0203	40.0364
0.01093	39.9532	40.0364	40.0338
0.01094	39.9545	40.0467	40.0333
0.01095	39.952	40.0466	40.0345
0.01096	39.9486	40.0324	40.0372
0.01097	39.9461	40.0164	40.0387
0.01098	39.9473	40.0094	40.0408
0.01099	39.9493	40.0114	40.0383
0.011	39.9503	40.0223	40.0374
0.01101	39.9477	40.0274	40.0347
0.01102	39.944	40.0361	40.0342
0.01103	39.9413	40.0367	40.0353
0.01104	39.9422	40.0495	40.038
0.01105	39.944	40.0564	40.0395
0.01106	39.9448	40.0669	40.0415
0.01107	39.9419	40.0535	40.039
0.01108	39.938	40.049	40.038
0.01109	39.935	40.0355	40.0353
0.0111	39.9357	40.034	40.0347
0.01111	39.94	40.0415	40.0358
0.01112	39.9451	40.058	40.0384
0.01113	39.9494	40.0686	40.0398
0.01114	39.9498	40.0689	40.0418
0.01115	39.9493	40.055	40.0392
0.01116	39.9497	40.0393	40.0382
0.01117	39.9538	40.0326	40.0354
0.01118	39.9587	40.0349	40.0348
0.01119	39.9626	40.0461	40.0358
0.0112	39.9628	40.0515	40.0383
0.01121	39.9621	40.0605	40.0397
0.01122	39.9622	40.0456	40.0416
0.01123	39.966	40.0396	40.039
0.01124	39.9706	40.0246	40.0379
0.01125	39.9743	40.0217	40.0351
0.01126	39.9742	40.0277	40.0344
0.01127	39.9732	40.0427	40.0353
0.01128	39.9731	40.0518	40.0379
0.01129	39.9766	40.0506	40.0392
0.0113	39.9809	40.0353	40.0411
0.01131	39.9843	40.0181	40.0384
0.01132	39.984	40.01	40.0373
0.01133	39.9827	40.0109	40.0344
0.01134	39.9823	40.0207	40.0336
0.01135	39.9855	40.0246	40.0345
0.01136	39.9896	40.0322	40.037
0.01137	39.9927	40.0318	40.0382
0.01138	39.9921	40.0434	40.0401
0.01139	39.9905	40.0492	40.0373
0.0114	39.9898	40.0586	40.0362
0.01141	39.9928	40.0441	40.0332
0.01142	39.9966	40.0386	40.0324
0.01143	39.9994	40.0239	40.0333
0.01144	39.9985	40.0214	40.0329
0.01145	39.9939	40.0278	40.0331
0.01146	39.9883	40.0432	40.0317
0.01147	39.9836	40.0527	40.0325
0.01148	39.9826	40.052	40.0321
0.01149	39.9824	40.037	40.0323
0.0115	39.9813	40.0203	40.0279
0.01151	39.9764	40.0125	40.0251
0.01152	39.9706	40.0138	40.0204
0.01153	39.9657	40.024	40.018
0.01154	39.9644	40.0284	40.0172
0.01155	39.9667	40.0363	40.0179
0.01156	39.9699	40.0204	40.0175
0.01157	39.9722	40.0135	40.0177
0.01158	39.9707	39.9975	40.0162
0.01159	39.9682	39.9935	40.0169
0.0116	39.9667	39.9986	40.0193
0.01161	39.9688	40.0126	40.0204
0.01162	39.9717	40.0208	40.0221
0.01163	39.9737	40.0325	40.0192
0.01164	39.972	40.0204	40.0179
0.01165	39.9693	40.0172	40.0148
0.01166	39.9675	40.005	40.0139
0.01167	39.9693	40.0048	40.0146
0.01168	39.972	40.0136	40.0169
0.01169	39.9737	40.0166	40.018
0.0117	39.9717	40.0232	40.0197
0.01171	39.9687	40.0218	40.0197
0.01172	39.9667	40.0324	40.022
0.01173	39.9682	40.0372	40.023
0.01174	39.9706	40.0456	40.0247
0.01175	39.9721	40.046	40.0247
0.01176	39.9699	40.0585	40.027
0.01177	39.9666	40.0651	40.028
0.01178	39.9643	40.0753	40.0296
0.01179	39.9656	40.0616	40.0296
0.0118	39.9678	40.0569	40.0318
0.01181	39.969	40.043	40.0328
0.01182	39.9665	40.0413	40.0344
0.01183	39.963	40.0485	40.0344
0.01184	39.9604	40.0647	40.0366
0.01185	39.9615	40.075	40.0375
0.01186	39.9634	40.075	40.0391
0.01187	39.9644	40.0608	40.0391
0.01188	39.9616	40.0448	40.0412
0.01189	39.9579	40.0378	40.0421
0.0119	39.955	40.0398	40.0437
0.01191	39.9558	40.0507	40.0436
0.01192	39.9575	40.0558	40.0457
0.01193	39.9582	40.0645	40.0466
0.01194	39.9552	40.0493	40.0481
0.01195	39.9513	40.0431	40.048
0.01196	39.9482	40.0277	40.0501
0.01197	39.9487	40.0245	40.051
0.01198	39.9529	40.0302	40.0524
0.01199	39.958	40.0449	40.0523
0.012	39.9621	40.0537	40.0543
0.01201	39.9625	40.0523	40.0552
0.01202	39.9619	40.0366	40.0566
0.01203	39.9622	40.0192	40.0564
0.01204	39.9661	40.0108	40.0585
0.01205	39.9709	40.0113	40.0593
0.01206	39.9747	40.0208	40.0607
0.01207	39.9748	40.0245	40.0605
0.01208	39.9739	40.0318	40.0625
0.01209	39.974	40.0311	40.0632
0.0121	39.9776	40.0424	40.0646
0.01211	39.9821	40.0479	40.0644
0.01212	39.9857	40.057	40.0663
0.01213	39.9855	40.0423	40.0671
0.01214	39.9844	40.0364	40.0684
0.01215	39.9841	40.0215	40.0652
0.01216	39.9875	40.0187	40.0635
0.01217	39.9917	40.0249	40.06
0.01218	39.995	40.0399	40.0587
0.01219	39.9945	40.0492	40.059
0.0122	39.9931	40.0482	40.0609
0.01221	39.9926	40.0329	40.0616
0.01222	39.9957	40.0159	40.0629
0.01223	39.9996	40.0079	40.0626
0.01224	40.0026	40.0089	40.0644
0.01225	40.0019	40.0188	40.0651
0.01226	40.0002	40.0229	40.0663
0.01227	39.9993	40.0306	40.066
0.01228	40.0022	40.0303	40.0678
0.01229	40.0058	40.042	40.0684
0.0123	40.0085	40.0479	40.0696
0.01231	40.0075	40.0574	40.0692
0.01232	40.0055	40.0431	40.071
0.01233	40.0044	40.0377	40.0716
0.01234	40.0069	40.0232	40.0728
0.01235	40.0103	40.0207	40.0694
0.01236	40.0127	40.0273	40.0675
0.01237	40.0114	40.0428	40.0639
0.01238	40.0092	40.0524	40.0625
0.01239	40.0078	40.0518	40.0626
0.0124	40.01	40.0369	40.0644
0.01241	40.0131	40.0203	40.0649
0.01242	40.0153	40.0127	40.066
0.01243	40.0137	40.0141	40.0626
0.01244	40.0111	40.0244	40.0607
0.01245	40.0094	40.0289	40.057
0.01246	40.0114	40.037	40.0555
0.01247	40.0142	40.0212	40.0556
0.01248	40.016	40.0144	40.0545
0.01249	40.0142	39.9985	40.0539
0.0125	40.0086	39.9947	40.0488
0.01251	40.002	39.9998	40.0453
0.01252	39.9963	40.0139	40.04
0.01253	39.9943	40.0222	40.0368
0.01254	39.9959	40.0202	40.0353
0.01255	39.9984	40.004	40.0354
0.01256	39.9999	39.9861	40.037
0.01257	39.9976	39.9771	40.0374
0.01258	39.9944	39.9772	40.0385
0.01259	39.9921	39.9862	40.0349
0.0126	39.9934	39.9894	40.0329
0.01261	39.9956	39.9962	40.0291
0.01262	39.9969	39.995	40.0275
0.01263	39.9944	40.0058	40.0276
0.01264	39.9909	40.0109	40.0292
0.01265	39.9883	40.0195	40.0296
0.01266	39.9894	40.0202	40.0305
0.01267	39.9913	40.0328	40.0299
0.01268	39.9923	40.0397	40.0315
0.01269	39.9895	40.0502	40.0347
0.0127	39.9858	40.0367	40.0366
0.01271	39.9829	40.0323	40.0366
0.01272	39.9837	40.0187	40.0337
0.01273	39.9854	40.0172	40.0305
0.01274	39.9861	40.0247	40.0288
0.01275	39.983	40.0411	40.0287
0.01276	39.9791	40.0517	40.0303
0.01277	39.9759	40.052	40.0334
0.01278	39.9765	40.0381	40.0353
0.01279	39.9779	40.0224	40.0352
0.0128	39.9783	40.0157	40.0323
0.01281	39.9751	40.018	40.029
0.01282	39.9708	40.0292	40.0273
0.01283	39.9674	40.0346	40.0271
0.01284	39.9677	40.0436	40.0286
0.01285	39.9716	40.0288	40.0317
0.01286	39.9764	40.0229	40.0335
0.01287	39.9802	40.0079	40.0334
0.01288	39.9803	40.005	40.0304
0.01289	39.9794	40.011	40.0271
0.0129	39.9794	40.026	40.0253
0.01291	39.9831	40.0352	40.0252
0.01292	39.9876	40.0341	40.0266
0.01293	39.9911	40.0188	40.0296
0.01294	39.9909	40.0017	40.0314
0.01295	39.9898	39.9936	40.0312
0.01296	39.9895	39.9945	40.0282
0.01297	39.9929	40.0044	40.0248
0.01298	39.9971	40.0084	40.023
0.01299	40.0003	40.0161	40.0228
0.013	39.9999	40.0157	40.0242
0.01301	39.9984	40.0274	40.0272
0.01302	39.9979	40.0333	40.0289
0.01303	40.0009	40.0427	40.0313
0.01304	40.0049	40.0283	40.029
0.01305	40.0078	40.0229	40.0284
0.01306	40.0071	40.0083	40.0259
0.01307	40.0054	40.0059	40.0257
0.01308	40.0045	40.0124	40.027
0.01309	40.0073	40.0279	40.0299
0.0131	40.0109	40.0375	40.0316
0.01311	40.0136	40.0369	40.0339
0.01312	40.0126	40.022	40.0316
0.01313	40.0106	40.0054	40.0309
0.01314	40.0094	39.9977	40.0284
0.01315	40.0119	39.9991	40.0281
0.01316	40.0153	40.0094	40.0294
0.01317	40.0177	40.0139	40.0322
0.01318	40.0164	40.022	40.0339
0.01319	40.0141	40.022	40.0361
0.0132	40.0126	40.0342	40.0338
0.01321	40.0149	40.0405	40.033
0.01322	40.0179	40.0504	40.0305
0.01323	40.02	40.0364	40.0301
0.01324	40.0184	40.0314	40.0313
0.01325	40.0158	40.0173	40.0341
0.01326	40.0141	40.0152	40.0358
0.01327	40.016	40.0222	40.038
0.01328	40.0188	40.038	40.0356
0.01329	40.0207	40.0481	40.0347
0.0133	40.0187	40.0479	40.0321
0.01331	40.0159	40.0334	40.0317
0.01332	40.0139	40.0172	40.0329
0.01333	40.0155	40.01	40.0356
0.01334	40.018	40.0117	40.0372
0.01335	40.0196	40.0224	40.0367
0.01336	40.0174	40.0273	40.0335
0.01337	40.0142	40.0358	40.0298
0.01338	40.0119	40.0204	40.0278
0.01339	40.0133	40.0139	40.0273
0.0134	40.0155	39.9984	40.0284
0.01341	40.0168	39.995	40.0311
0.01342	40.0143	40.0006	40.0326
0.01343	40.0108	40.0151	40.0322
0.01344	40.0083	40.0237	40.0288
0.01345	40.0093	40.0221	40.0251
0.01346	40.0113	40.0063	40.023
0.01347	40.0123	39.9887	40.0225
0.01348	40.0095	39.9802	40.0236
0.01349	40.0058	39.9806	40.0235
0.0135	40.003	39.99	40.0213
0.01351	40.0038	39.9935	40.0164
0.01352	40.0054	40.0007	40.0111
0.01353	40.0061	39.984	40.0074
0.01354	40.0031	39.9763	40.0052
0.01355	39.9991	39.9595	40.0047
0.01356	39.996	39.9549	40.0057
0.01357	39.9965	39.9591	40.0055
0.01358	39.9979	39.9724	40.006
0.01359	39.9984	39.9798	40.0048
0.0136	39.9951	39.9909	40.0059
0.01361	39.9908	39.9781	40.0085
0.01362	39.9875	39.9742	40.0099
0.01363	39.9877	39.9613	40.0119
0.01364	39.9889	39.9604	40.0093
0.01365	39.989	39.9685	40.0083
0.01366	39.9855	39.9856	40.0055
0.01367	39.981	39.9969	40.0049
0.01368	39.9773	39.9978	40.0059
0.01369	39.9774	39.9846	40.0084
0.0137	39.981	39.9696	40.0098
0.01371	39.9855	39.9636	40.0117
0.01372	39.989	39.9666	40.0091
0.01373	39.9889	39.9785	40.0081
0.01374	39.9877	39.9847	40.0052
0.01375	39.9874	39.9944	40.0046
0.01376	39.9908	39.9802	40.0055
0.01377	39.995	39.9751	40.008
0.01378	39.9983	39.9608	40.0094
0.01379	39.9978	39.9587	40.0113
0.0138	39.9964	39.9655	40.0086
0.01381	39.9958	39.9813	40.0075
0.01382	39.9989	39.9913	40.0046
0.01383	40.0029	39.991	40.0039
0.01384	40.0058	39.9764	40.0048
0.01385	40.0051	39.9601	40.0073
0.01386	40.0034	39.9529	40.0086
0.01387	40.0025	39.9546	40.0105
0.01388	40.0053	39.9653	40.0107
0.01389	40.009	39.9702	40.0132
0.0139	40.0117	39.9786	40.0145
0.01391	40.0106	39.9791	40.0163
0.01392	40.0086	39.9916	40.0166
0.01393	40.0075	39.9984	40.019
0.01394	40.01	40.0087	40.0202
0.01395	40.0134	39.9951	40.0221
0.01396	40.0158	39.9906	40.0223
0.01397	40.0145	39.9769	40.0247
0.01398	40.0122	39.9753	40.0259
0.01399	40.0108	39.9827	40.0277
0.014	40.013	39.999	40.0279
0.01401	40.0161	40.0096	40.0302
0.01402	40.0182	40.0098	40.0314
0.01403	40.0166	39.9958	40.0332
0.01404	40.014	39.9801	40.0333
0.01405	40.0123	39.9734	40.0357
0.01406	40.0143	39.9756	40.0368
0.01407	40.0171	39.9868	40.0386
0.01408	40.0189	39.9922	40.0357
0.01409	40.017	40.0012	40.0344
0.0141	40.0141	40.0022	40.0314
0.01411	40.0121	40.0153	40.0305
0.01412	40.0138	40.0225	40.0312
0.01413	40.0163	40.0333	40.0335
0.01414	40.0179	40.0202	40.0346
0.01415	40.0157	40.0161	40.0363
0.01416	40.0125	40.0029	40.0333
0.01417	40.0103	40.0018	40.032
0.01418	40.0117	40.0097	40.0289
0.01419	40.0139	40.0265	40.028
0.0142	40.0151	40.0374	40.0286
0.01421	40.0127	40.0382	40.0309
0.01422	40.0093	40.0246	40.0319
0.01423	40.0067	40.0093	40.0336
0.01424	40.0078	40.003	40.0336
0.01425	40.0098	40.0057	40.0358
0.01426	40.0108	40.0173	40.0368
0.01427	40.008	40.0231	40.0384
0.01428	40.0043	40.0325	40.0355
0.01429	40.0015	40.018	40.0341
0.0143	40.0023	40.0125	40.0309
0.01431	40.004	39.9979	40.0299
0.01432	40.0047	39.9954	40.0304
0.01433	40.0017	40.0018	40.0326
0.01434	39.9977	40.0172	40.0336
0.01435	39.9946	40.0268	40.0351
0.01436	39.9952	40.0261	40.0321
0.01437	39.9966	40.0112	40.0306
0.01438	39.9971	39.9945	40.0274
0.01439	39.9938	39.9868	40.0263
0.0144	39.9895	39.9881	40.0269
0.01441	39.9862	39.9984	40.029
0.01442	39.9865	40.0028	40.0299
0.01443	39.9876	40.0108	40.0314
0.01444	39.9878	40.0109	40.0283
0.01445	39.9843	40.023	40.0269
0.01446	39.9798	40.0293	40.0236
0.01447	39.9762	40.0391	40.0224
0.01448	39.9762	40.0251	40.0229
0.01449	39.9771	40.0201	40.0222
0.0145	39.977	40.0059	40.0221
0.01451	39.9732	40.0039	40.0174
0.01452	39.9685	40.0108	40.0142
0.01453	39.9646	40.0267	40.0093
0.01454	39.9644	40.0367	40.0066
0.01455	39.965	40.0365	40.0055
0.01456	39.9647	40.022	40.0059
0.01457	39.9607	40.0057	40.008
0.01458	39.9557	39.9985	40.0088
0.01459	39.9516	40.0003	40.0102
0.0146	39.9511	40.011	40.0071
0.01461	39.9543	40.0158	40.0055
0.01462	39.9583	40.0243	40.0021
0.01463	39.9614	40.0248	40.001
0.01464	39.9608	40.0373	40.0014
0.01465	39.9592	40.044	40.0034
0.01466	39.9584	40.0543	40.0042
0.01467	39.9614	40.0407	40.0056
0.01468	39.9651	40.0361	40.0054
0.01469	39.968	40.0223	40.0074
0.0147	39.9671	40.0207	40.0081
0.01471	39.9652	40.028	40.0095
0.01472	39.9642	40.0442	40.0093
0.01473	39.9668	40.0547	40.0112
0.01474	39.9704	40.0548	40.012
0.01475	39.9729	40.0407	40.0134
0.01476	39.9717	40.0248	40.0131
0.01477	39.9696	40.018	40.015
0.01478	39.9684	40.0201	40.0158
0.01479	39.9707	40.0311	40.0171
0.0148	39.974	40.0364	40.0168
0.01481	39.9763	40.0452	40.0187
0.01482	39.9748	40.0301	40.0194
0.01483	39.9724	40.0241	40.0207
0.01484	39.9709	40.0089	40.0204
0.01485	39.973	40.0058	40.0223
0.01486	39.976	40.0117	40.023
0.01487	39.9781	40.0265	40.0242
0.01488	39.9764	40.0355	40.0239
0.01489	39.9737	40.0343	40.0258
0.0149	39.9719	40.0188	40.0264
0.01491	39.9738	40.0015	40.0277
0.01492	39.9765	39.9933	40.0273
0.01493	39.9783	39.994	40.0291
0.01494	39.9763	40.0037	40.0298
0.01495	39.9734	40.0076	40.031
0.01496	39.9713	40.0151	40.0306
0.01497	39.9729	40.0145	40.0324
0.01498	39.9754	40.026	40.033
0.01499	39.9769	40.0318	40.0342
0.015	39.9747	40.041	40.0338
0.01501	39.9715	40.0265	40.0356
0.01502	39.9692	40.0209	40.0389
0.01503	39.9705	40.0062	40.0411
0.01504	39.9727	40.0036	40.0412
0.01505	39.974	40.0099	40.0386
0.01506	39.9715	40.0252	40.0355
0.01507	39.968	40.0347	40.0341
0.01508	39.9655	40.0339	40.0342
0.01509	39.9665	40.0189	40.0359
0.0151	39.9685	40.0021	40.0364
0.01511	39.9695	39.9943	40.0375
0.01512	39.9667	39.9955	40.0371
0.01513	39.963	40.0056	40.0388
0.01514	39.9602	40.01	40.0392
0.01515	39.9611	40.0179	40.0403
0.01516	39.9627	40.0178	40.0398
0.01517	39.9635	40.0298	40.0415
0.01518	39.9605	40.036	40.0419
0.01519	39.9566	40.0457	40.043
0.0152	39.9535	40.0316	40.0424
0.01521	39.9541	40.0265	40.0441
0.01522	39.9555	40.0122	40.0445
0.01523	39.956	40.01	40.0455
0.01524	39.9528	40.0168	40.0449
0.01525	39.9486	40.0326	40.0465
0.01526	39.9453	40.0425	40.0469
0.01527	39.9457	40.0421	40.0479
0.01528	39.9496	40.0275	40.0473
0.01529	39.9545	40.0112	40.0489
0.0153	39.9583	40.0038	40.0493
0.01531	39.9585	40.0054	40.0502
0.01532	39.9577	40.016	40.0496
0.01533	39.9578	40.0208	40.0511
0.01534	39.9615	40.0291	40.0515
0.01535	39.9661	40.0294	40.0524
0.01536	39.9697	40.0418	40.0518
0.01537	39.9696	40.0484	40.0533
0.01538	39.9685	40.0585	40.0536
0.01539	39.9683	40.0448	40.0545
0.0154	39.9717	40.0401	40.0538
0.01541	39.976	40.0262	40.0553
0.01542	39.9794	40.0244	40.0556
0.01543	39.979	40.0316	40.0564
0.01544	39.9749	40.0477	40.0527
0.01545	39.9698	40.058	40.0506
0.01546	39.9656	40.058	40.0466
0.01547	39.9651	40.0438	40.0449
0.01548	39.9654	40.0278	40.0448
0.01549	39.9648	40.0208	40.0434
0.0155	39.9605	40.0228	40.0426
0.01551	39.9552	40.0337	40.0373
0.01552	39.9507	40.0388	40.0335
0.01553	39.95	40.0475	40.0279
0.01554	39.95	40.0323	40.0245
0.01555	39.9492	40.0261	40.0228
0.01556	39.9474	40.0108	40.0226
0.01557	39.9464	40.0076	40.024
0.01558	39.9491	40.0133	40.0242
0.01559	39.9527	40.028	40.025
0.0156	39.9553	40.0369	40.0242
0.01561	39.9542	40.0355	40.0255
0.01562	39.9521	40.0198	40.0285
0.01563	39.9509	40.0024	40.0303
0.01564	39.9533	39.9941	40.03
0.01565	39.9566	39.9947	40.027
0.01566	39.959	40.0042	40.0235
0.01567	39.9576	40.008	40.0217
0.01568	39.9553	40.0153	40.0214
0.01569	39.9538	40.0146	40.0228
0.0157	39.956	40.026	40.0257
0.01571	39.9591	40.0316	40.0274
0.01572	39.9612	40.0408	40.0271
0.01573	39.9595	40.026	40.024
0.01574	39.9569	40.0203	40.0205
0.01575	39.9552	40.0055	40.0186
0.01576	39.9572	40.0027	40.0183
0.01577	39.96	40.009	40.0196
0.01578	39.9618	40.0241	40.0225
0.01579	39.9599	40.0335	40.0242
0.0158	39.9571	40.0326	40.0264
0.01581	39.9551	40.0174	40.0241
0.01582	39.9568	40.0005	40.0234
0.01583	39.9594	39.9926	40.0208
0.01584	39.9609	39.9936	40.0204
0.01585	39.9588	40.0037	40.0217
0.01586	39.9557	40.0079	40.0245
0.01587	39.9535	40.0157	40.0261
0.01588	39.9549	40.0155	40.0284
0.01589	39.9572	40.0273	40.026
0.0159	39.9586	40.0334	40.0252
0.01591	39.9562	40.043	40.0226
0.01592	39.9528	40.0288	40.0222
0.01593	39.9504	40.0235	40.0234
0.01594	39.9516	40.0091	40.0261
0.01595	39.9536	40.0068	40.0277
0.01596	39.9547	40.0135	40.0299
0.01597	39.9521	40.0291	40.0274
0.01598	39.9485	40.0389	40.0266
0.01599	39.9458	40.0384	40.0239
0.016	39.9467	40.0237	40.0235
0.01601	39.9485	40.0073	40.0246
0.01602	39.9494	39.9998	40.0274
0.01603	39.9465	40.0013	40.0289
0.01604	39.9427	40.0118	40.031
0.01605	39.9397	40.0164	40.0285
0.01606	39.9404	40.0247	40.0276
0.01607	39.942	40.0249	40.0249
0.01608	39.9426	40.0372	40.0244
0.01609	39.9422	40.0436	40.0255
0.0161	39.9427	40.0537	40.0282
0.01611	39.9469	40.0398	40.0297
0.01612	39.9519	40.035	40.0317
0.01613	39.956	40.021	40.0292
0.01614	39.9564	40.0191	40.0283
0.01615	39.9557	40.0262	40.0255
0.01616	39.956	40.0423	40.025
0.01617	39.9599	40.0524	40.026
0.01618	39.9647	40.0524	40.0286
0.01619	39.9685	40.038	40.0301
0.0162	39.9686	40.0219	40.0321
0.01621	39.9677	40.0149	40.0295
0.01622	39.9677	40.0167	40.0285
0.01623	39.9713	40.0276	40.0257
0.01624	39.9758	40.0326	40.0251
0.01625	39.9793	40.0412	40.0261
0.01626	39.9791	40.0259	40.0287
0.01627	39.978	40.0196	40.03
0.01628	39.9777	40.0043	40.032
0.01629	39.9811	40.001	40.0294
0.0163	39.9853	40.0067	40.0283
0.01631	39.9885	40.0213	40.0255
0.01632	39.9881	40.0301	40.0248
0.01633	39.9866	40.0286	40.0258
0.01634	39.9861	40.0129	40.0283
0.01635	39.9891	39.9954	40.0296
0.01636	39.9931	39.987	40.0316
0.01637	39.9961	39.9875	40.0289
0.01638	39.9953	39.997	40.0278
0.01639	39.9936	40.0007	40.0249
0.0164	39.9928	40.008	40.0242
0.01641	39.9956	40.0072	40.0251
0.01642	39.9992	40.0186	40.0276
0.01643	40.0019	40.0241	40.0288
0.01644	40.0009	40.0332	40.0281
0.01645	39.9961	40.0185	40.0246
0.01646	39.9904	40.0127	40.0206
0.01647	39.9856	39.9978	40.0183
0.01648	39.9844	39.995	40.0176
0.01649	39.9841	40.0012	40.0184
0.0165	39.9828	40.0163	40.0181
0.01651	39.9778	40.0256	40.0157
0.01652	39.9718	40.0246	40.0105
0.01653	39.9667	40.0094	40.005
0.01654	39.9653	39.9925	40.001
0.01655	39.9675	39.9845	39.9986
0.01656	39.9706	39.9856	39.9979
0.01657	39.9727	39.9956	39.9987
0.01658	39.9711	39.9998	40.0011
0.01659	39.9685	40.0075	40.0023
0.0166	39.9668	40.0073	40.0041
0.01661	39.9687	40.0191	40.0013
0.01662	39.9715	40.0252	40.0001
0.01663	39.9734	40.0348	39.9971
0.01664	39.9715	40.0205	39.9963
0.01665	39.9687	40.0152	39.9971
0.01666	39.9667	40.0008	39.9995
0.01667	39.9684	39.9985	40.0006
0.01668	39.9709	40.0052	40.0024
0.01669	39.9725	40.0208	40.0025
0.0167	39.9704	40.0306	40.0049
0.01671	39.9673	40.0301	40.006
0.01672	39.9651	40.0154	40.0078
0.01673	39.9665	39.9989	40.0079
0.01674	39.9688	39.9914	40.0102
0.01675	39.9701	39.9929	40.0113
0.01676	39.9677	40.0034	40.013
0.01677	39.9644	40.008	40.0132
0.01678	39.9619	40.0163	40.0155
0.01679	39.9631	40.0165	40.0165
0.0168	39.9651	40.0288	40.0182
0.01681	39.9662	40.0353	40.0183
0.01682	39.9635	40.0453	40.0206
0.01683	39.9599	40.0315	40.0217
0.01684	39.9572	40.0267	40.0233
0.01685	39.9581	40.0127	40.0234
0.01686	39.9599	40.0109	40.0256
0.01687	39.9607	40.018	40.0266
0.01688	39.9579	40.034	40.0283
0.01689	39.954	40.0442	40.0283
0.0169	39.951	40.0442	40.0305
0.01691	39.9517	40.0299	40.0315
0.01692	39.9532	40.0138	40.0331
0.01693	39.9538	40.0068	40.0331
0.01694	39.9507	40.0087	40.0353
0.01695	39.9466	40.0195	40.0363
0.01696	39.9434	40.0246	40.0379
0.01697	39.9438	40.0332	40.0378
0.01698	39.9479	40.0338	40.04
0.01699	39.9528	40.0465	40.0409
0.017	39.9568	40.0534	40.0425
0.01701	39.957	40.0638	40.0424
0.01702	39.9563	40.0504	40.0445
0.01703	39.9565	40.0459	40.0455
0.01704	39.9603	40.0323	40.047
0.01705	39.965	40.0308	40.0469
0.01706	39.9687	40.0383	40.049
0.01707	39.9686	40.0547	40.0499
0.01708	39.9677	40.0652	40.0513
0.01709	39.9676	40.0655	40.0512
0.0171	39.9711	40.0515	40.0533
0.01711	39.9755	40.0358	40.0541
0.01712	39.9789	40.0291	40.0556
0.01713	39.9786	40.0313	40.0554
0.01714	39.9774	40.0425	40.0575
0.01715	39.977	40.0478	40.0583
0.01716	39.9803	40.0568	40.0597
0.01717	39.9844	40.0418	40.0565
0.01718	39.9875	40.0359	40.0549
0.01719	39.987	40.0208	40.0515
0.0172	39.9854	40.0179	40.0503
0.01721	39.9848	40.0239	40.0507
0.01722	39.9878	40.0388	40.0527
0.01723	39.9916	40.0479	40.0535
0.01724	39.9945	40.0467	40.0548
0.01725	39.9937	40.0313	40.0546
0.01726	39.9918	40.0142	40.0566
0.01727	39.9909	40.006	40.0573
0.01728	39.9936	40.0068	40.0586
0.01729	39.9972	40.0166	40.0583
0.0173	39.9998	40.0206	40.0603
0.01731	39.9987	40.0281	40.061
0.01732	39.9966	40.0276	40.0623
0.01733	39.9954	40.0392	40.062
0.01734	39.9978	40.045	40.0638
0.01735	40.0011	40.0544	40.0645
0.01736	40.0034	40.0399	40.0658
0.01737	40.002	40.0343	40.0624
0.01738	39.9996	40.0197	40.0607
0.01739	39.9982	40.0172	40.0572
0.0174	40.0003	40.0236	40.0558
0.01741	40.0033	40.0389	40.056
0.01742	40.0053	40.0484	40.0579
0.01743	40.0037	40.0477	40.0585
0.01744	40.001	40.0327	40.0571
0.01745	39.9993	40.0159	40.0529
0.01746	40.0011	40.0082	40.0483
0.01747	40.0038	40.0094	40.0453
0.01748	40.0056	40.0196	40.0439
0.01749	40.0037	40.024	40.0441
0.0175	39.998	40.0319	40.0431
0.01751	39.9913	40.016	40.0427
0.01752	39.9856	40.0091	40.0376
0.01753	39.9835	39.9931	40.0342
0.01754	39.985	39.9892	40.029
0.01755	39.9874	39.9942	40.0259
0.01756	39.9888	40.0082	40.0245
0.01757	39.9865	40.0164	40.0246
0.01758	39.9832	40.0143	40.0264
0.01759	39.9808	39.998	40.0269
0.0176	39.9821	39.9799	40.028
0.01761	39.9842	39.9708	40.0276
0.01762	39.9854	39.9708	40.0293
0.01763	39.9828	39.9797	40.0298
0.01764	39.9793	39.9975	40.0309
0.01765	39.9766	40.0095	40.0304
0.01766	39.9776	40.0112	40.0321
0.01767	39.9795	39.9987	40.0326
0.01768	39.9804	39.9845	40.0336
0.01769	39.9775	39.9793	40.0331
0.0177	39.9738	39.983	40.0348
0.01771	39.9708	39.9956	40.0352
0.01772	39.9716	40.0025	40.0363
0.01773	39.9732	40.0129	40.0357
0.01774	39.9738	39.9995	40.0373
0.01775	39.9707	39.9951	40.0378
0.01776	39.9667	39.9815	40.0388
0.01777	39.9635	39.9801	40.0382
0.01778	39.964	39.9876	40.0398
0.01779	39.9654	40.0041	40.0402
0.0178	39.9658	40.0147	40.0412
0.01781	39.9624	40.0151	40.0406
0.01782	39.9581	40.0012	40.0422
0.01783	39.9547	39.9856	40.0453
0.01784	39.955	39.979	40.0473
0.01785	39.9588	39.9814	40.0472
0.01786	39.9636	39.9927	40.0444
0.01787	39.9674	39.9982	40.0411
0.01788	39.9674	40.0073	40.0395
0.01789	39.9665	39.9925	40.0394
0.0179	39.9665	39.9868	40.0409
0.01791	39.9701	39.9719	40.044
0.01792	39.9745	39.9691	40.0459
0.01793	39.978	39.9753	40.0459
0.01794	39.9778	39.9905	40.0429
0.01795	39.9766	39.9998	40.0396
0.01796	39.9763	39.9989	40.0379
0.01797	39.9796	39.9837	40.0378
0.01798	39.9838	39.9668	40.0393
0.01799	39.9871	39.9589	40.0423
0.018	39.9866	39.96	40.0442
0.01801	39.9851	39.9701	40.044
0.01802	39.9845	39.9743	40.0411
0.01803	39.9876	39.9821	40.0377
0.01804	39.9915	39.982	40.036
0.01805	39.9945	39.9939	40.0358
0.01806	39.9937	40	40.0372
0.01807	39.9919	40.0097	40.0402
0.01808	39.9911	39.9955	40.042
0.01809	39.9938	39.9903	40.0418
0.0181	39.9975	39.9761	40.0388
0.01811	40.0001	39.9739	40.0354
0.01812	39.9991	39.9807	40.0336
0.01813	39.9971	39.9964	40.0334
0.01814	39.9959	40.0063	40.0347
0.01815	39.9984	40.0059	40.0377
0.01816	40.0018	39.9913	40.0395
0.01817	40.0042	39.975	40.0392
0.01818	40.0029	39.9677	40.0361
0.01819	40.0005	39.9693	40.0327
0.0182	39.9991	39.9799	40.0308
0.01821	40.0013	39.9847	40.0305
0.01822	40.0044	39.9931	40.0319
0.01823	40.0065	39.9935	40.0348
0.01824	40.0049	40.006	40.0365
0.01825	40.0023	40.0126	40.0362
0.01826	40.0006	40.0229	40.0331
0.01827	40.0026	40.0092	40.0296
0.01828	40.0053	40.0046	40.0277
0.01829	40.0072	39.9908	40.0273
0.0183	40.0053	39.9892	40.0286
0.01831	40.0024	39.9964	40.0315
0.01832	40.0005	40.0127	40.0331
0.01833	40.0021	40.0231	40.0328
0.01834	40.0046	40.0232	40.0296
0.01835	40.0062	40.0091	40.0261
0.01836	40.004	39.9933	40.0241
0.01837	40.0009	39.9865	40.0237
0.01838	39.9986	39.9886	40.025
0.01839	40	39.9997	40.0278
0.0184	40.0022	40.005	40.0294
0.01841	40.0035	40.0138	40.029
0.01842	40.0011	39.9988	40.0258
0.01843	39.9977	39.9928	40.0222
0.01844	39.9951	39.9777	40.0202
0.01845	39.9962	39.9747	40.0198
0.01846	39.9982	39.9807	40.021
0.01847	39.9992	39.9956	40.0209
0.01848	39.9965	40.0047	40.0215
0.01849	39.9928	40.0035	40.0175
0.0185	39.99	39.9881	40.015
0.01851	39.9909	39.971	40.0108
0.01852	39.9926	39.9629	40.0087
0.01853	39.9933	39.9637	40.0083
0.01854	39.9903	39.9735	40.0094
0.01855	39.9864	39.9775	40.0094
0.01856	39.9833	39.9851	40.0099
0.01857	39.9839	39.9847	40.0088
0.01858	39.9853	39.9964	40.01
0.01859	39.9858	40.0023	40.0127
0.0186	39.9826	40.0117	40.0142
0.01861	39.9784	39.9973	40.0137
0.01862	39.975	39.9919	40.0104
0.01863	39.9754	39.9774	40.0067
0.01864	39.9765	39.9749	40.0046
0.01865	39.9768	39.9815	40.004
0.01866	39.9733	39.997	40.0051
0.01867	39.9688	40.0067	40.0078
0.01868	39.9652	40.0061	40.0093
0.01869	39.9653	39.9912	40.0113
0.0187	39.969	39.9747	40.0088
0.01871	39.9736	39.9671	40.0078
0.01872	39.9772	39.9685	40.0051
0.01873	39.9771	39.9789	40.0045
0.01874	39.976	39.9835	40.0056
0.01875	39.9758	39.9916	40.0082
0.01876	39.9792	39.9918	40.0096
0.01877	39.9835	40.004	40.0117
0.01878	39.9868	40.0104	40.0091
0.01879	39.9864	40.0204	40.0081
0.0188	39.9851	40.0066	40.0053
0.01881	39.9846	40.0017	40.0047
0.01882	39.9877	39.9877	40.0057
0.01883	39.9917	39.9858	40.0083
0.01884	39.9948	39.9929	40.0096
0.01885	39.9941	40.0089	40.0116
0.01886	39.9925	40.0191	40.009
0.01887	39.9917	40.019	40.008
0.01888	39.9946	40.0047	40.0051
0.01889	39.9983	39.9887	40.0045
0.0189	40.0011	39.9816	40.0054
0.01891	40.0001	39.9835	40.008
0.01892	39.9982	39.9944	40.0093
0.01893	39.9971	39.9995	40.0112
0.01894	39.9997	40.0081	40.0116
0.01895	40.0032	40.0088	40.0141
0.01896	40.0057	40.0215	40.0154
0.01897	40.0044	40.0284	40.0173
0.01898	40.0022	40.0389	40.0176
0.01899	40.0009	40.0255	40.0201
0.019	40.0032	40.0211	40.0214
0.01901	40.0064	40.0075	40.0232
0.01902	40.0086	40.0061	40.0235
0.01903	40.0071	40.0136	40.026
0.01904	40.0046	40.0301	40.0272
0.01905	40.003	40.0407	40.0291
0.01906	40.005	40.0411	40.0263
0.01907	40.0079	40.0272	40.0252
0.01908	40.0098	40.0115	40.0222
0.01909	40.008	40.0049	40.0215
0.0191	40.0052	40.0072	40.0223
0.01911	40.0034	40.0185	40.0247
0.01912	40.0051	40.024	40.0259
0.01913	40.0077	40.0331	40.0277
0.01914	40.0094	40.0182	40.0249
0.01915	40.0073	40.0124	40.0237
0.01916	40.0042	39.9975	40.0207
0.01917	40.0021	39.9946	40.0199
0.01918	40.0035	40.0008	40.0206
0.01919	40.0059	40.0158	40.023
0.0192	40.0072	40.0251	40.0242
0.01921	40.0049	40.0241	40.0259
0.01922	40.0016	40.0088	40.0231
0.01923	39.9991	39.9918	40.0218
0.01924	40.0003	39.9838	40.0188
0.01925	40.0024	39.9848	40.0179
0.01926	40.0035	39.9947	40.0186
0.01927	40.0008	39.9989	40.021
0.01928	39.9972	40.0066	40.0221
0.01929	39.9945	40.0063	40.0238
0.0193	39.9954	40.0181	40.0239
0.01931	39.9972	40.0241	40.0262
0.01932	39.998	40.0336	40.0273
0.01933	39.9952	40.0193	40.029
0.01934	39.9913	40.014	40.026
0.01935	39.9883	39.9995	40.0247
0.01936	39.989	39.9972	40.0216
0.01937	39.9905	40.0038	40.0206
0.01938	39.991	40.0194	40.0213
0.01939	39.9879	40.0291	40.0235
0.0194	39.9837	40.0286	40.0246
0.01941	39.9805	40.0138	40.0262
0.01942	39.9809	39.9973	40.0232
0.01943	39.9821	39.9898	40.0219
0.01944	39.9825	39.9912	40.0187
0.01945	39.979	40.0017	40.0177
0.01946	39.9746	40.0063	40.0183
0.01947	39.9712	40.0145	40.0177
0.01948	39.9713	39.9988	40.0177
0.01949	39.9723	39.9921	40.0131
0.0195	39.9723	39.9763	40.0101
0.01951	39.9687	39.9727	40.0053
0.01952	39.964	39.978	40.0027
0.01953	39.9603	39.9922	40.0017
0.01954	39.9602	40.0007	40.0023
0.01955	39.9609	39.9988	40.0017
0.01956	39.9608	39.9828	40.0016
0.01957	39.9568	39.965	40
0.01958	39.952	39.9562	40.0005
0.01959	39.948	39.9564	40.0027
0.0196	39.9476	39.9656	40.0037
0.01961	39.9509	39.969	40.0052
0.01962	39.9551	39.976	40.0051
0.01963	39.9583	39.9749	40.0073
0.01964	39.9577	39.986	40.0082
0.01965	39.9563	39.9912	40.0097
0.01966	39.9556	40.0001	40.0096
0.01967	39.9587	40.0009	40.0117
0.01968	39.9626	40.0138	40.0126
0.01969	39.9655	40.0208	40.0141
0.0197	39.9647	40.0315	40.014
0.01971	39.963	40.0183	40.0161
0.01972	39.9621	40.014	40.0169
0.01973	39.9649	40.0007	40.0184
0.01974	39.9685	39.9994	40.0183
0.01975	39.9712	40.0071	40.0203
0.01976	39.9701	40.0238	40.0211
0.01977	39.9681	40.0346	40.0226
0.01978	39.967	40.0351	40.0224
0.01979	39.9695	40.0214	40.0245
0.0198	39.9728	40.006	40.0253
0.01981	39.9753	39.9995	40.0267
0.01982	39.9739	40.0021	40.0265
0.01983	39.9716	40.0135	40.0285
0.01984	39.9703	40.0192	40.0293
0.01985	39.9725	40.0284	40.0307
0.01986	39.9756	40.0138	40.0304
0.01987	39.9777	40.0082	40.0324
0.01988	39.9762	39.9934	40.0332
0.01989	39.9736	39.9908	40.0345
0.0199	39.9719	39.9971	40.0343
0.01991	39.9739	40.0123	40.0362
0.01992	39.9768	40.0218	40.037
0.01993	39.9787	40.021	40.0383
0.01994	39.9768	40.0059	40.038
0.01995	39.974	39.9891	40.0399
0.01996	39.9721	39.9813	40.0406
0.01997	39.9738	39.9825	40.0419
0.01998	39.9763	39.9926	40.0416
[truncated: 10,662 more rows]
