# Supplementary material for: Single-phase full-bridge inverter control based on discrete adaptive sliding mode algorithm with error compensation
Source: PLoS One. 2025 Oct 10;20(10):e0334233. doi: 10.1371/journal.pone.0334233 (PMC12513591; doi:10.1371/journal.pone.0334233)
Supplement: S1 File — (ZIP) [file pone.0334233.s001.zip › Data Availability Statement/Voltage waveforms when the load resistance is switched from 21╬⌐ to 42╬⌐.xlsx]

## Sheet: Sheet1
Time(s)	Voltage(V)
-0.3	-44
-0.29995	-44
-0.2999	-45
-0.29985	-46
-0.2998	-46
-0.29975	-46
-0.2997	-47
-0.29965	-48
-0.2996	-48
-0.29955	-49
-0.2995	-49
-0.29945	-49
-0.2994	-50
-0.29935	-51
-0.2993	-51
-0.29925	-51
-0.2992	-52
-0.29915	-52
-0.2991	-52
-0.29905	-52
-0.299	-53
-0.29895	-53
-0.2989	-54
-0.29885	-54
-0.2988	-54
-0.29875	-55
-0.2987	-55
-0.29865	-55
-0.2986	-55
-0.29855	-55
-0.2985	-56
-0.29845	-56
-0.2984	-56
-0.29835	-56
-0.2983	-56
-0.29825	-56
-0.2982	-57
-0.29815	-57
-0.2981	-57
-0.29805	-57
-0.298	-57
-0.29795	-57
-0.2979	-57
-0.29785	-57
-0.2978	-57
-0.29775	-57
-0.2977	-57
-0.29765	-57
-0.2976	-57
-0.29755	-57
-0.2975	-57
-0.29745	-57
-0.2974	-57
-0.29735	-57
-0.2973	-57
-0.29725	-56
-0.2972	-56
-0.29715	-55
-0.2971	-56
-0.29705	-56
-0.297	-55
-0.29695	-56
-0.2969	-54
-0.29685	-55
-0.2968	-54
-0.29675	-54
-0.2967	-54
-0.29665	-53
-0.2966	-53
-0.29655	-53
-0.2965	-52
-0.29645	-52
-0.2964	-52
-0.29635	-52
-0.2963	-51
-0.29625	-51
-0.2962	-51
-0.29615	-50
-0.2961	-50
-0.29605	-49
-0.296	-48
-0.29595	-48
-0.2959	-47
-0.29585	-47
-0.2958	-47
-0.29575	-46
-0.2957	-45
-0.29565	-45
-0.2956	-44
-0.29555	-44
-0.2955	-43
-0.29545	-42
-0.2954	-42
-0.29535	-42
-0.2953	-40
-0.29525	-40
-0.2952	-40
-0.29515	-40
-0.2951	-39
-0.29505	-38
-0.295	-37
-0.29495	-36
-0.2949	-36
-0.29485	-34
-0.2948	-34
-0.29475	-34
-0.2947	-33
-0.29465	-31
-0.2946	-32
-0.29455	-31
-0.2945	-29
-0.29445	-28
-0.2944	-28
-0.29435	-27
-0.2943	-27
-0.29425	-26
-0.2942	-25
-0.29415	-24
-0.2941	-23
-0.29405	-22
-0.294	-21
-0.29395	-21
-0.2939	-20
-0.29385	-19
-0.2938	-18
-0.29375	-17
-0.2937	-16
-0.29365	-15
-0.2936	-15
-0.29355	-15
-0.2935	-14
-0.29345	-12
-0.2934	-13
-0.29335	-11
-0.2933	-11
-0.29325	-10
-0.2932	-9
-0.29315	-9
-0.2931	-7
-0.29305	-6
-0.293	-5
-0.29295	-4
-0.2929	-4
-0.29285	-2
-0.2928	-1
-0.29275	-1
-0.2927	0
-0.29265	1
-0.2926	3
-0.29255	4
-0.2925	4
-0.29245	5
-0.2924	7
-0.29235	7
-0.2923	8
-0.29225	9
-0.2922	10
-0.29215	10
-0.2921	12
-0.29205	12
-0.292	13
-0.29195	14
-0.2919	15
-0.29185	16
-0.2918	16
-0.29175	18
-0.2917	19
-0.29165	19
-0.2916	20
-0.29155	21
-0.2915	22
-0.29145	22
-0.2914	23
-0.29135	24
-0.2913	24
-0.29125	24
-0.2912	25
-0.29115	26
-0.2911	27
-0.29105	28
-0.291	28
-0.29095	29
-0.2909	30
-0.29085	31
-0.2908	32
-0.29075	32
-0.2907	33
-0.29065	34
-0.2906	35
-0.29055	36
-0.2905	36
-0.29045	37
-0.2904	38
-0.29035	39
-0.2903	39
-0.29025	40
-0.2902	40
-0.29015	41
-0.2901	42
-0.29005	43
-0.29	43
-0.28995	43
-0.2899	43
-0.28985	45
-0.2898	45
-0.28975	45
-0.2897	46
-0.28965	47
-0.2896	48
-0.28955	48
-0.2895	48
-0.28945	48
-0.2894	50
-0.28935	49
-0.2893	50
-0.28925	51
-0.2892	51
-0.28915	51
-0.2891	51
-0.28905	52
-0.289	53
-0.28895	53
-0.2889	52
-0.28885	53
-0.2888	54
-0.28875	54
-0.2887	54
-0.28865	54
-0.2886	54
-0.28855	54
-0.2885	55
-0.28845	55
-0.2884	55
-0.28835	55
-0.2883	55
-0.28825	55
-0.2882	55
-0.28815	55
-0.2881	56
-0.28805	56
-0.288	56
-0.28795	56
-0.2879	56
-0.28785	56
-0.2878	55
-0.28775	56
-0.2877	56
-0.28765	56
-0.2876	56
-0.28755	55
-0.2875	56
-0.28745	56
-0.2874	56
-0.28735	56
-0.2873	55
-0.28725	56
-0.2872	55
-0.28715	55
-0.2871	55
-0.28705	54
-0.287	54
-0.28695	54
-0.2869	54
-0.28685	54
-0.2868	53
-0.28675	53
-0.2867	53
-0.28665	52
-0.2866	52
-0.28655	52
-0.2865	51
-0.28645	52
-0.2864	51
-0.28635	51
-0.2863	50
-0.28625	50
-0.2862	50
-0.28615	49
-0.2861	49
-0.28605	49
-0.286	48
-0.28595	48
-0.2859	46
-0.28585	46
-0.2858	45
-0.28575	45
-0.2857	44
-0.28565	44
-0.2856	44
-0.28555	43
-0.2855	43
-0.28545	42
-0.2854	41
-0.28535	40
-0.2853	40
-0.28525	39
-0.2852	39
-0.28515	38
-0.2851	37
-0.28505	36
-0.285	36
-0.28495	35
-0.2849	35
-0.28485	34
-0.2848	33
-0.28475	32
-0.2847	31
-0.28465	31
-0.2846	29
-0.28455	29
-0.2845	28
-0.28445	28
-0.2844	27
-0.28435	26
-0.2843	25
-0.28425	24
-0.2842	24
-0.28415	23
-0.2841	22
-0.28405	21
-0.284	20
-0.28395	19
-0.2839	18
-0.28385	18
-0.2838	16
-0.28375	15
-0.2837	15
-0.28365	14
-0.2836	13
-0.28355	13
-0.2835	12
-0.28345	12
-0.2834	11
-0.28335	10
-0.2833	9
-0.28325	8
-0.2832	8
-0.28315	6
-0.2831	6
-0.28305	5
-0.283	4
-0.28295	3
-0.2829	2
-0.28285	1
-0.2828	0
-0.28275	-1
-0.2827	-2
-0.28265	-3
-0.2826	-4
-0.28255	-5
-0.2825	-6
-0.28245	-7
-0.2824	-8
-0.28235	-9
-0.2823	-10
-0.28225	-10
-0.2822	-11
-0.28215	-12
-0.2821	-13
-0.28205	-15
-0.282	-15
-0.28195	-16
-0.2819	-17
-0.28185	-17
-0.2818	-18
-0.28175	-19
-0.2817	-20
-0.28165	-21
-0.2816	-22
-0.28155	-22
-0.2815	-23
-0.28145	-24
-0.2814	-24
-0.28135	-26
-0.2813	-25
-0.28125	-26
-0.2812	-27
-0.28115	-28
-0.2811	-28
-0.28105	-28
-0.281	-31
-0.28095	-32
-0.2809	-32
-0.28085	-32
-0.2808	-34
-0.28075	-35
-0.2807	-34
-0.28065	-36
-0.2806	-36
-0.28055	-37
-0.2805	-37
-0.28045	-38
-0.2804	-39
-0.28035	-40
-0.2803	-40
-0.28025	-41
-0.2802	-42
-0.28015	-42
-0.2801	-42
-0.28005	-44
-0.28	-44
-0.27995	-44
-0.2799	-46
-0.27985	-46
-0.2798	-46
-0.27975	-47
-0.2797	-48
-0.27965	-48
-0.2796	-49
-0.27955	-49
-0.2795	-49
-0.27945	-50
-0.2794	-50
-0.27935	-50
-0.2793	-51
-0.27925	-51
-0.2792	-52
-0.27915	-52
-0.2791	-53
-0.27905	-53
-0.279	-53
-0.27895	-53
-0.2789	-54
-0.27885	-54
-0.2788	-54
-0.27875	-55
-0.2787	-55
-0.27865	-55
-0.2786	-55
-0.27855	-55
-0.2785	-55
-0.27845	-56
-0.2784	-56
-0.27835	-57
-0.2783	-57
-0.27825	-57
-0.2782	-57
-0.27815	-57
-0.2781	-56
-0.27805	-57
-0.278	-57
-0.27795	-57
-0.2779	-57
-0.27785	-57
-0.2778	-57
-0.27775	-57
-0.2777	-57
-0.27765	-57
-0.2776	-57
-0.27755	-57
-0.2775	-57
-0.27745	-57
-0.2774	-56
-0.27735	-56
-0.2773	-57
-0.27725	-56
-0.2772	-56
-0.27715	-56
-0.2771	-56
-0.27705	-56
-0.277	-55
-0.27695	-55
-0.2769	-55
-0.27685	-54
-0.2768	-54
-0.27675	-54
-0.2767	-54
-0.27665	-53
-0.2766	-53
-0.27655	-53
-0.2765	-53
-0.27645	-52
-0.2764	-52
-0.27635	-52
-0.2763	-51
-0.27625	-51
-0.2762	-50
-0.27615	-50
-0.2761	-50
-0.27605	-49
-0.276	-48
-0.27595	-49
-0.2759	-48
-0.27585	-47
-0.2758	-47
-0.27575	-46
-0.2757	-45
-0.27565	-45
-0.2756	-44
-0.27555	-44
-0.2755	-43
-0.27545	-43
-0.2754	-42
-0.27535	-41
-0.2753	-41
-0.27525	-40
-0.2752	-40
-0.27515	-39
-0.2751	-39
-0.27505	-37
-0.275	-38
-0.27495	-36
-0.2749	-35
-0.27485	-35
-0.2748	-34
-0.27475	-34
-0.2747	-33
-0.27465	-32
-0.2746	-31
-0.27455	-31
-0.2745	-30
-0.27445	-29
-0.2744	-29
-0.27435	-27
-0.2743	-27
-0.27425	-26
-0.2742	-25
-0.27415	-24
-0.2741	-23
-0.27405	-22
-0.274	-22
-0.27395	-21
-0.2739	-19
-0.27385	-19
-0.2738	-18
-0.27375	-18
-0.2737	-17
-0.27365	-15
-0.2736	-15
-0.27355	-15
-0.2735	-14
-0.27345	-13
-0.2734	-13
-0.27335	-12
-0.2733	-11
-0.27325	-10
-0.2732	-9
-0.27315	-9
-0.2731	-7
-0.27305	-7
-0.273	-5
-0.27295	-4
-0.2729	-3
-0.27285	-2
-0.2728	-1
-0.27275	0
-0.2727	0
-0.27265	1
-0.2726	2
-0.27255	3
-0.2725	4
-0.27245	4
-0.2724	6
-0.27235	7
-0.2723	8
-0.27225	9
-0.2722	9
-0.27215	11
-0.2721	12
-0.27205	13
-0.272	14
-0.27195	14
-0.2719	15
-0.27185	16
-0.2718	17
-0.27175	18
-0.2717	18
-0.27165	19
-0.2716	20
-0.27155	20
-0.2715	21
-0.27145	22
-0.2714	22
-0.27135	23
-0.2713	24
-0.27125	24
-0.2712	25
-0.27115	26
-0.2711	26
-0.27105	28
-0.271	29
-0.27095	30
-0.2709	31
-0.27085	31
-0.2708	32
-0.27075	33
-0.2707	32
-0.27065	34
-0.2706	35
-0.27055	35
-0.2705	36
-0.27045	37
-0.2704	38
-0.27035	38
-0.2703	39
-0.27025	39
-0.2702	40
-0.27015	41
-0.2701	41
-0.27005	42
-0.27	43
-0.26995	44
-0.2699	44
-0.26985	45
-0.2698	45
-0.26975	45
-0.2697	46
-0.26965	47
-0.2696	46
-0.26955	48
-0.2695	49
-0.26945	49
-0.2694	49
-0.26935	49
-0.2693	50
-0.26925	50
-0.2692	51
-0.26915	51
-0.2691	51
-0.26905	52
-0.269	52
-0.26895	52
-0.2689	52
-0.26885	53
-0.2688	53
-0.26875	53
-0.2687	54
-0.26865	54
-0.2686	54
-0.26855	55
-0.2685	55
-0.26845	55
-0.2684	55
-0.26835	56
-0.2683	55
-0.26825	56
-0.2682	56
-0.26815	56
-0.2681	56
-0.26805	56
-0.268	56
-0.26795	56
-0.2679	57
-0.26785	56
-0.2678	57
-0.26775	56
-0.2677	56
-0.26765	56
-0.2676	56
-0.26755	56
-0.2675	56
-0.26745	56
-0.2674	56
-0.26735	55
-0.2673	56
-0.26725	55
-0.2672	55
-0.26715	55
-0.2671	55
-0.26705	55
-0.267	55
-0.26695	54
-0.2669	54
-0.26685	54
-0.2668	53
-0.26675	53
-0.2667	53
-0.26665	53
-0.2666	53
-0.26655	53
-0.2665	52
-0.26645	52
-0.2664	51
-0.26635	51
-0.2663	50
-0.26625	51
-0.2662	50
-0.26615	49
-0.2661	49
-0.26605	48
-0.266	48
-0.26595	48
-0.2659	47
-0.26585	46
-0.2658	46
-0.26575	45
-0.2657	45
-0.26565	44
-0.2656	43
-0.26555	43
-0.2655	42
-0.26545	42
-0.2654	41
-0.26535	40
-0.2653	40
-0.26525	39
-0.2652	38
-0.26515	38
-0.2651	37
-0.26505	37
-0.265	36
-0.26495	35
-0.2649	34
-0.26485	34
-0.2648	33
-0.26475	33
-0.2647	31
-0.26465	31
-0.2646	30
-0.26455	29
-0.2645	28
-0.26445	27
-0.2644	27
-0.26435	26
-0.2643	25
-0.26425	24
-0.2642	23
-0.26415	22
-0.2641	21
-0.26405	21
-0.264	20
-0.26395	19
-0.2639	18
-0.26385	17
-0.2638	17
-0.26375	16
-0.2637	15
-0.26365	14
-0.2636	13
-0.26355	13
-0.2635	12
-0.26345	12
-0.2634	11
-0.26335	10
-0.2633	10
-0.26325	8
-0.2632	7
-0.26315	7
-0.2631	6
-0.26305	5
-0.263	4
-0.26295	3
-0.2629	1
-0.26285	1
-0.2628	0
-0.26275	-1
-0.2627	-2
-0.26265	-4
-0.2626	-4
-0.26255	-5
-0.2625	-6
-0.26245	-7
-0.2624	-8
-0.26235	-9
-0.2623	-9
-0.26225	-10
-0.2622	-12
-0.26215	-13
-0.2621	-13
-0.26205	-15
-0.262	-15
-0.26195	-16
-0.2619	-18
-0.26185	-18
-0.2618	-19
-0.26175	-19
-0.2617	-20
-0.26165	-21
-0.2616	-22
-0.26155	-22
-0.2615	-23
-0.26145	-24
-0.2614	-24
-0.26135	-25
-0.2613	-25
-0.26125	-27
-0.2612	-28
-0.26115	-28
-0.2611	-29
-0.26105	-29
-0.261	-31
-0.26095	-32
-0.2609	-32
-0.26085	-33
-0.2608	-33
-0.26075	-34
-0.2607	-35
-0.26065	-36
-0.2606	-36
-0.26055	-37
-0.2605	-38
-0.26045	-39
-0.2604	-39
-0.26035	-40
-0.2603	-40
-0.26025	-42
-0.2602	-42
-0.26015	-42
-0.2601	-43
-0.26005	-43
-0.26	-44
-0.25995	-45
-0.2599	-46
-0.25985	-46
-0.2598	-47
-0.25975	-47
-0.2597	-47
-0.25965	-48
-0.2596	-48
-0.25955	-49
-0.2595	-49
-0.25945	-50
-0.2594	-50
-0.25935	-50
-0.2593	-51
-0.25925	-52
-0.2592	-52
-0.25915	-53
-0.2591	-53
-0.25905	-53
-0.259	-53
-0.25895	-53
-0.2589	-54
-0.25885	-54
-0.2588	-54
-0.25875	-54
-0.2587	-55
-0.25865	-55
-0.2586	-55
-0.25855	-55
-0.2585	-56
-0.25845	-56
-0.2584	-55
-0.25835	-56
-0.2583	-57
-0.25825	-57
-0.2582	-57
-0.25815	-56
-0.2581	-57
-0.25805	-57
-0.258	-57
-0.25795	-57
-0.2579	-57
-0.25785	-57
-0.2578	-57
-0.25775	-57
-0.2577	-57
-0.25765	-57
-0.2576	-57
-0.25755	-57
-0.2575	-57
-0.25745	-57
-0.2574	-56
-0.25735	-57
-0.2573	-56
-0.25725	-56
-0.2572	-55
-0.25715	-56
-0.2571	-56
-0.25705	-56
-0.257	-55
-0.25695	-55
-0.2569	-56
-0.25685	-55
-0.2568	-55
-0.25675	-54
-0.2567	-54
-0.25665	-54
-0.2566	-53
-0.25655	-53
-0.2565	-53
-0.25645	-52
-0.2564	-52
-0.25635	-51
-0.2563	-51
-0.25625	-51
-0.2562	-50
-0.25615	-50
-0.2561	-50
-0.25605	-49
-0.256	-49
-0.25595	-48
-0.2559	-48
-0.25585	-48
-0.2558	-47
-0.25575	-46
-0.2557	-46
-0.25565	-45
-0.2556	-45
-0.25555	-44
-0.2555	-44
-0.25545	-43
-0.2554	-42
-0.25535	-41
-0.2553	-41
-0.25525	-40
-0.2552	-39
-0.25515	-40
-0.2551	-38
-0.25505	-38
-0.255	-37
-0.25495	-36
-0.2549	-35
-0.25485	-35
-0.2548	-35
-0.25475	-33
-0.2547	-32
-0.25465	-32
-0.2546	-31
-0.25455	-31
-0.2545	-30
-0.25445	-30
-0.2544	-27
-0.25435	-27
-0.2543	-27
-0.25425	-26
-0.2542	-24
-0.25415	-24
-0.2541	-24
-0.25405	-22
-0.254	-22
-0.25395	-21
-0.2539	-20
-0.25385	-19
-0.2538	-19
-0.25375	-18
-0.2537	-17
-0.25365	-16
-0.2536	-15
-0.25355	-15
-0.2535	-13
-0.25345	-13
-0.2534	-12
-0.25335	-12
-0.2533	-11
-0.25325	-10
-0.2532	-9
-0.25315	-8
-0.2531	-7
-0.25305	-6
-0.253	-6
-0.25295	-5
-0.2529	-3
-0.25285	-3
-0.2528	-1
-0.25275	-1
-0.2527	1
-0.25265	1
-0.2526	2
-0.25255	4
-0.2525	4
-0.25245	5
-0.2524	7
-0.25235	7
-0.2523	8
-0.25225	9
-0.2522	10
-0.25215	11
-0.2521	12
-0.25205	12
-0.252	13
-0.25195	14
-0.2519	15
-0.25185	16
-0.2518	17
-0.25175	18
-0.2517	18
-0.25165	19
-0.2516	19
-0.25155	20
-0.2515	21
-0.25145	22
-0.2514	22
-0.25135	24
-0.2513	24
-0.25125	24
-0.2512	25
-0.25115	26
-0.2511	26
-0.25105	28
-0.251	29
-0.25095	29
-0.2509	31
-0.25085	31
-0.2508	31
-0.25075	32
-0.2507	33
-0.25065	34
-0.2506	35
-0.25055	36
-0.2505	36
-0.25045	37
-0.2504	38
-0.25035	38
-0.2503	39
-0.25025	40
-0.2502	40
-0.25015	41
-0.2501	41
-0.25005	43
-0.25	43
-0.24995	43
-0.2499	44
-0.24985	44
-0.2498	45
-0.24975	45
-0.2497	46
-0.24965	47
-0.2496	47
-0.24955	48
-0.2495	49
-0.24945	49
-0.2494	49
-0.24935	50
-0.2493	50
-0.24925	50
-0.2492	51
-0.24915	51
-0.2491	52
-0.24905	52
-0.249	52
-0.24895	53
-0.2489	53
-0.24885	53
-0.2488	53
-0.24875	53
-0.2487	54
-0.24865	53
-0.2486	54
-0.24855	55
-0.2485	55
-0.24845	55
-0.2484	55
-0.24835	55
-0.2483	55
-0.24825	55
-0.2482	55
-0.24815	56
-0.2481	56
-0.24805	56
-0.248	56
-0.24795	56
-0.2479	56
-0.24785	56
-0.2478	56
-0.24775	56
-0.2477	56
-0.24765	56
-0.2476	56
-0.24755	56
-0.2475	56
-0.24745	56
-0.2474	55
-0.24735	56
-0.2473	55
-0.24725	55
-0.2472	55
-0.24715	55
-0.2471	55
-0.24705	55
-0.247	55
-0.24695	54
-0.2469	54
-0.24685	54
-0.2468	53
-0.24675	54
-0.2467	53
-0.24665	52
-0.2466	52
-0.24655	52
-0.2465	52
-0.24645	51
-0.2464	51
-0.24635	51
-0.2463	50
-0.24625	50
-0.2462	50
-0.24615	49
-0.2461	49
-0.24605	48
-0.246	48
-0.24595	47
-0.2459	47
-0.24585	46
-0.2458	46
-0.24575	45
-0.2457	45
-0.24565	44
-0.2456	44
-0.24555	43
-0.2455	42
-0.24545	42
-0.2454	41
-0.24535	40
-0.2453	40
-0.24525	39
-0.2452	39
-0.24515	38
-0.2451	37
-0.24505	37
-0.245	36
-0.24495	35
-0.2449	34
-0.24485	33
-0.2448	32
-0.24475	33
-0.2447	31
-0.24465	30
-0.2446	30
-0.24455	29
-0.2445	28
-0.24445	27
-0.2444	26
-0.24435	26
-0.2443	25
-0.24425	25
-0.2442	23
-0.24415	23
-0.2441	22
-0.24405	21
-0.244	20
-0.24395	20
-0.2439	18
-0.24385	18
-0.2438	16
-0.24375	16
-0.2437	15
-0.24365	14
-0.2436	14
-0.24355	13
-0.2435	12
-0.24345	12
-0.2434	11
-0.24335	10
-0.2433	9
-0.24325	8
-0.2432	8
-0.24315	7
-0.2431	6
-0.24305	5
-0.243	4
-0.24295	3
-0.2429	1
-0.24285	0
-0.2428	0
-0.24275	-1
-0.2427	-2
-0.24265	-3
-0.2426	-4
-0.24255	-5
-0.2425	-6
-0.24245	-7
-0.2424	-8
-0.24235	-9
-0.2423	-10
-0.24225	-11
-0.2422	-12
-0.24215	-12
-0.2421	-14
-0.24205	-14
-0.242	-15
-0.24195	-16
-0.2419	-17
-0.24185	-18
-0.2418	-19
-0.24175	-19
-0.2417	-20
-0.24165	-21
-0.2416	-22
-0.24155	-23
-0.2415	-23
-0.24145	-24
-0.2414	-25
-0.24135	-25
-0.2413	-26
-0.24125	-26
-0.2412	-27
-0.24115	-28
-0.2411	-28
-0.24105	-29
-0.241	-30
-0.24095	-31
-0.2409	-32
-0.24085	-33
-0.2408	-34
-0.24075	-35
-0.2407	-36
-0.24065	-36
-0.2406	-37
-0.24055	-38
-0.2405	-38
-0.24045	-39
-0.2404	-40
-0.24035	-40
-0.2403	-41
-0.24025	-41
-0.2402	-42
-0.24015	-42
-0.2401	-43
-0.24005	-44
-0.24	-43
-0.23995	-45
-0.2399	-45
-0.23985	-45
-0.2398	-47
-0.23975	-47
-0.2397	-48
-0.23965	-48
-0.2396	-49
-0.23955	-50
-0.2395	-49
-0.23945	-50
-0.2394	-50
-0.23935	-51
-0.2393	-51
-0.23925	-52
-0.2392	-52
-0.23915	-52
-0.2391	-52
-0.23905	-53
-0.239	-53
-0.23895	-53
-0.2389	-54
-0.23885	-54
-0.2388	-55
-0.23875	-54
-0.2387	-54
-0.23865	-55
-0.2386	-55
-0.23855	-55
-0.2385	-56
-0.23845	-56
-0.2384	-56
-0.23835	-56
-0.2383	-56
-0.23825	-57
-0.2382	-56
-0.23815	-57
-0.2381	-57
-0.23805	-57
-0.238	-57
-0.23795	-57
-0.2379	-57
-0.23785	-57
-0.2378	-57
-0.23775	-58
-0.2377	-57
-0.23765	-57
-0.2376	-57
-0.23755	-57
-0.2375	-57
-0.23745	-57
-0.2374	-57
-0.23735	-57
-0.2373	-56
-0.23725	-56
-0.2372	-56
-0.23715	-56
-0.2371	-56
-0.23705	-56
-0.237	-55
-0.23695	-55
-0.2369	-55
-0.23685	-55
-0.2368	-55
-0.23675	-54
-0.2367	-54
-0.23665	-54
-0.2366	-53
-0.23655	-53
-0.2365	-52
-0.23645	-52
-0.2364	-52
-0.23635	-52
-0.2363	-51
-0.23625	-51
-0.2362	-51
-0.23615	-50
-0.2361	-50
-0.23605	-50
-0.236	-49
-0.23595	-49
-0.2359	-47
-0.23585	-48
-0.2358	-47
-0.23575	-46
-0.2357	-45
-0.23565	-45
-0.2356	-45
-0.23555	-44
-0.2355	-44
-0.23545	-43
-0.2354	-42
-0.23535	-42
-0.2353	-42
-0.23525	-40
-0.2352	-40
-0.23515	-39
-0.2351	-38
-0.23505	-38
-0.235	-37
-0.23495	-36
-0.2349	-35
-0.23485	-36
-0.2348	-34
-0.23475	-33
-0.2347	-34
-0.23465	-32
-0.2346	-31
-0.23455	-31
-0.2345	-30
-0.23445	-29
-0.2344	-28
-0.23435	-28
-0.2343	-27
-0.23425	-26
-0.2342	-25
-0.23415	-25
-0.2341	-23
-0.23405	-22
-0.234	-22
-0.23395	-21
-0.2339	-20
-0.23385	-19
-0.2338	-17
-0.23375	-18
-0.2337	-17
-0.23365	-15
-0.2336	-15
-0.23355	-15
-0.2335	-14
-0.23345	-14
-0.2334	-12
-0.23335	-12
-0.2333	-11
-0.23325	-10
-0.2332	-9
-0.23315	-8
-0.2331	-7
-0.23305	-6
-0.233	-5
-0.23295	-4
-0.2329	-3
-0.23285	-2
-0.2328	-2
-0.23275	-1
-0.2327	0
-0.23265	1
-0.2326	2
-0.23255	3
-0.2325	4
-0.23245	5
-0.2324	6
-0.23235	7
-0.2323	9
-0.23225	9
-0.2322	10
-0.23215	11
-0.2321	12
-0.23205	13
-0.232	13
-0.23195	15
-0.2319	15
-0.23185	16
-0.2318	17
-0.23175	18
-0.2317	18
-0.23165	18
-0.2316	20
-0.23155	20
-0.2315	21
-0.23145	22
-0.2314	22
-0.23135	23
-0.2313	24
-0.23125	24
-0.2312	25
-0.23115	25
-0.2311	27
-0.23105	28
-0.231	29
-0.23095	30
-0.2309	30
-0.23085	31
-0.2308	32
-0.23075	33
-0.2307	33
-0.23065	34
-0.2306	35
-0.23055	35
-0.2305	36
-0.23045	36
-0.2304	37
-0.23035	38
-0.2303	38
-0.23025	39
-0.2302	40
-0.23015	41
-0.2301	41
-0.23005	42
-0.23	43
-0.22995	44
-0.2299	44
-0.22985	45
-0.2298	45
-0.22975	45
-0.2297	46
-0.22965	46
-0.2296	47
-0.22955	48
-0.2295	48
-0.22945	49
-0.2294	49
-0.22935	49
-0.2293	50
-0.22925	50
-0.2292	50
-0.22915	51
-0.2291	51
-0.22905	52
-0.229	52
-0.22895	53
-0.2289	53
-0.22885	53
-0.2288	53
-0.22875	54
-0.2287	53
-0.22865	54
-0.2286	54
-0.22855	55
-0.2285	55
-0.22845	55
-0.2284	55
-0.22835	56
-0.2283	56
-0.22825	55
-0.2282	56
-0.22815	56
-0.2281	56
-0.22805	56
-0.228	57
-0.22795	56
-0.2279	56
-0.22785	57
-0.2278	57
-0.22775	56
-0.2277	57
-0.22765	56
-0.2276	56
-0.22755	57
-0.2275	56
-0.22745	56
-0.2274	55
-0.22735	56
-0.2273	56
-0.22725	56
-0.2272	56
-0.22715	55
-0.2271	55
-0.22705	55
-0.227	54
-0.22695	54
-0.2269	54
-0.22685	54
-0.2268	54
-0.22675	53
-0.2267	53
-0.22665	53
-0.2266	53
-0.22655	52
-0.2265	52
-0.22645	52
-0.2264	51
-0.22635	51
-0.2263	50
-0.22625	50
-0.2262	50
-0.22615	50
-0.2261	49
-0.22605	48
-0.226	48
-0.22595	47
-0.2259	47
-0.22585	46
-0.2258	46
-0.22575	45
-0.2257	44
-0.22565	44
-0.2256	44
-0.22555	43
-0.2255	42
-0.22545	42
-0.2254	41
-0.22535	40
-0.2253	39
-0.22525	39
-0.2252	38
-0.22515	38
-0.2251	37
-0.22505	36
-0.225	35
-0.22495	35
-0.2249	34
-0.22485	33
-0.2248	33
-0.22475	32
-0.2247	31
-0.22465	30
-0.2246	30
-0.22455	29
-0.2245	28
-0.22445	28
-0.2244	26
-0.22435	25
-0.2243	25
-0.22425	24
-0.2242	22
-0.22415	22
-0.2241	22
-0.22405	20
-0.224	20
-0.22395	19
-0.2239	18
-0.22385	17
-0.2238	17
-0.22375	16
-0.2237	15
-0.22365	14
-0.2236	13
-0.22355	13
-0.2235	12
-0.22345	12
-0.2234	10
-0.22335	10
-0.2233	9
-0.22325	8
-0.2232	8
-0.22315	6
-0.2231	6
-0.22305	4
-0.223	3
-0.22295	2
-0.2229	1
-0.22285	0
-0.2228	-1
-0.22275	-1
-0.2227	-2
-0.22265	-2
-0.2226	-5
-0.22255	-5
-0.2225	-6
-0.22245	-7
-0.2224	-8
-0.22235	-9
-0.2223	-10
-0.22225	-11
-0.2222	-12
-0.22215	-13
-0.2221	-14
-0.22205	-15
-0.222	-15
-0.22195	-16
-0.2219	-17
-0.22185	-18
-0.2218	-19
-0.22175	-20
-0.2217	-21
-0.22165	-21
-0.2216	-22
-0.22155	-22
-0.2215	-23
-0.22145	-23
-0.2214	-24
-0.22135	-25
-0.2213	-26
-0.22125	-27
-0.2212	-27
-0.22115	-28
-0.2211	-29
-0.22105	-29
-0.221	-31
-0.22095	-32
-0.2209	-32
-0.22085	-34
-0.2208	-34
-0.22075	-34
-0.2207	-35
-0.22065	-36
-0.2206	-35
-0.22055	-37
-0.2205	-38
-0.22045	-38
-0.2204	-40
-0.22035	-40
-0.2203	-41
-0.22025	-41
-0.2202	-42
-0.22015	-43
-0.2201	-44
-0.22005	-44
-0.22	-44
-0.21995	-45
-0.2199	-46
-0.21985	-47
-0.2198	-46
-0.21975	-47
-0.2197	-48
-0.21965	-48
-0.2196	-48
-0.21955	-49
-0.2195	-49
-0.21945	-50
-0.2194	-51
-0.21935	-50
-0.2193	-51
-0.21925	-52
-0.2192	-52
-0.21915	-52
-0.2191	-52
-0.21905	-53
-0.219	-53
-0.21895	-53
-0.2189	-54
-0.21885	-54
-0.2188	-55
-0.21875	-54
-0.2187	-55
-0.21865	-55
-0.2186	-56
-0.21855	-55
-0.2185	-56
-0.21845	-56
-0.2184	-56
-0.21835	-56
-0.2183	-57
-0.21825	-57
-0.2182	-57
-0.21815	-57
-0.2181	-57
-0.21805	-57
-0.218	-57
-0.21795	-57
-0.2179	-57
-0.21785	-57
-0.2178	-57
-0.21775	-57
-0.2177	-57
-0.21765	-57
-0.2176	-57
-0.21755	-57
-0.2175	-57
-0.21745	-57
-0.2174	-57
-0.21735	-57
-0.2173	-57
-0.21725	-57
-0.2172	-57
-0.21715	-56
-0.2171	-55
-0.21705	-56
-0.217	-56
-0.21695	-56
-0.2169	-55
-0.21685	-54
-0.2168	-54
-0.21675	-54
-0.2167	-54
-0.21665	-53
-0.2166	-53
-0.21655	-53
-0.2165	-52
-0.21645	-52
-0.2164	-52
-0.21635	-52
-0.2163	-51
-0.21625	-51
-0.2162	-51
-0.21615	-50
-0.2161	-50
-0.21605	-49
-0.216	-49
-0.21595	-48
-0.2159	-48
-0.21585	-47
-0.2158	-46
-0.21575	-47
-0.2157	-46
-0.21565	-45
-0.2156	-44
-0.21555	-44
-0.2155	-43
-0.21545	-42
-0.2154	-43
-0.21535	-41
-0.2153	-41
-0.21525	-40
-0.2152	-40
-0.21515	-40
-0.2151	-39
-0.21505	-39
-0.215	-38
-0.21495	-37
-0.2149	-36
-0.21485	-36
-0.2148	-34
-0.21475	-34
-0.2147	-33
-0.21465	-32
-0.2146	-31
-0.21455	-30
-0.2145	-30
-0.21445	-29
-0.2144	-28
-0.21435	-27
-0.2143	-26
-0.21425	-26
-0.2142	-25
-0.21415	-24
-0.2141	-23
-0.21405	-23
-0.214	-22
-0.21395	-21
-0.2139	-20
-0.21385	-19
-0.2138	-18
-0.21375	-18
-0.2137	-17
-0.21365	-16
-0.2136	-15
-0.21355	-14
-0.2135	-13
-0.21345	-13
-0.2134	-12
-0.21335	-11
-0.2133	-11
-0.21325	-10
-0.2132	-9
-0.21315	-9
-0.2131	-7
-0.21305	-6
-0.213	-6
-0.21295	-5
-0.2129	-3
-0.21285	-3
-0.2128	-1
-0.21275	0
-0.2127	1
-0.21265	1
-0.2126	2
-0.21255	3
-0.2125	5
-0.21245	5
-0.2124	6
-0.21235	7
-0.2123	8
-0.21225	9
-0.2122	10
-0.21215	10
-0.2121	12
-0.21205	12
-0.212	13
-0.21195	14
-0.2119	15
-0.21185	15
-0.2118	16
-0.21175	18
-0.2117	18
-0.21165	19
-0.2116	19
-0.21155	21
-0.2115	21
-0.21145	22
-0.2114	22
-0.21135	23
-0.2113	23
-0.21125	24
-0.2112	25
-0.21115	26
-0.2111	27
-0.21105	28
-0.211	28
-0.21095	30
-0.2109	30
-0.21085	31
-0.2108	32
-0.21075	33
-0.2107	33
-0.21065	34
-0.2106	34
-0.21055	35
-0.2105	37
-0.21045	37
-0.2104	37
-0.21035	38
-0.2103	39
-0.21025	40
-0.2102	40
-0.21015	41
-0.2101	41
-0.21005	42
-0.21	42
-0.20995	43
-0.2099	44
-0.20985	45
-0.2098	45
-0.20975	45
-0.2097	46
-0.20965	46
-0.2096	47
-0.20955	48
-0.2095	48
-0.20945	49
-0.2094	49
-0.20935	49
-0.2093	50
-0.20925	50
-0.2092	51
-0.20915	52
-0.2091	52
-0.20905	52
-0.209	52
-0.20895	53
-0.2089	53
-0.20885	53
-0.2088	53
-0.20875	53
-0.2087	54
-0.20865	54
-0.2086	54
-0.20855	54
-0.2085	54
-0.20845	55
-0.2084	55
-0.20835	55
-0.2083	55
-0.20825	55
-0.2082	55
-0.20815	55
-0.2081	55
-0.20805	56
-0.208	56
-0.20795	55
-0.2079	55
-0.20785	56
-0.2078	56
-0.20775	57
-0.2077	56
-0.20765	55
-0.2076	55
-0.20755	56
-0.2075	56
-0.20745	56
-0.2074	55
-0.20735	55
-0.2073	55
-0.20725	55
-0.2072	55
-0.20715	54
-0.2071	55
-0.20705	55
-0.207	54
-0.20695	54
-0.2069	54
-0.20685	54
-0.2068	53
-0.20675	53
-0.2067	52
-0.20665	52
-0.2066	52
-0.20655	52
-0.2065	51
-0.20645	51
-0.2064	51
-0.20635	50
-0.2063	50
-0.20625	50
-0.2062	50
-0.20615	49
-0.2061	48
-0.20605	48
-0.206	48
-0.20595	47
-0.2059	47
-0.20585	46
-0.2058	46
-0.20575	45
-0.2057	45
-0.20565	44
-0.2056	44
-0.20555	43
-0.2055	42
-0.20545	42
-0.2054	41
-0.20535	41
-0.2053	40
-0.20525	39
-0.2052	38
-0.20515	38
-0.2051	37
-0.20505	36
-0.205	36
-0.20495	35
-0.2049	34
-0.20485	33
-0.2048	32
-0.20475	32
-0.2047	31
-0.20465	30
-0.2046	30
-0.20455	29
-0.2045	28
-0.20445	28
-0.2044	27
-0.20435	26
-0.2043	24
-0.20425	24
-0.2042	24
-0.20415	22
-0.2041	22
-0.20405	21
-0.204	20
-0.20395	19
-0.2039	18
-0.20385	17
-0.2038	16
-0.20375	15
-0.2037	15
-0.20365	14
-0.2036	13
-0.20355	13
-0.2035	12
-0.20345	11
-0.2034	11
-0.20335	10
-0.2033	10
-0.20325	9
-0.2032	7
-0.20315	7
-0.2031	6
-0.20305	5
-0.203	4
-0.20295	3
-0.2029	1
-0.20285	1
-0.2028	0
-0.20275	-1
-0.2027	-3
-0.20265	-4
-0.2026	-4
-0.20255	-5
-0.2025	-7
-0.20245	-7
-0.2024	-8
-0.20235	-9
-0.2023	-10
-0.20225	-11
-0.2022	-12
-0.20215	-12
-0.2021	-14
-0.20205	-15
-0.202	-15
-0.20195	-16
-0.2019	-17
-0.20185	-18
-0.2018	-19
-0.20175	-20
-0.2017	-20
-0.20165	-21
-0.2016	-22
-0.20155	-23
-0.2015	-24
-0.20145	-24
-0.2014	-24
-0.20135	-25
-0.2013	-26
-0.20125	-27
-0.2012	-28
-0.20115	-27
-0.2011	-28
-0.20105	-30
-0.201	-30
-0.20095	-31
-0.2009	-32
-0.20085	-34
-0.2008	-34
-0.20075	-34
-0.2007	-35
-0.20065	-36
-0.2006	-37
-0.20055	-37
-0.2005	-38
-0.20045	-39
-0.2004	-40
-0.20035	-40
-0.2003	-41
-0.20025	-41
-0.2002	-42
-0.20015	-42
-0.2001	-43
[truncated: 8,001 more rows]
